# Supplementary material for: (Z)-N-Methyl-2-(5-methyl-2-oxoindolin-3-yl­idene)hydrazinecarbothio­amide
Source: Acta Crystallogr Sect E Struct Rep Online. 2012 Mar 3;68(Pt 4):o955–6. doi: 10.1107/S1600536812005417 (PMC3343935; doi:10.1107/S1600536812005417)
Supplement: Supplementary file 1 [file e-68-0o955-sup1.cif]

##############################################################################
#                                                                            #
# This CIF contains the data in a paper accepted for publication in          #
# Acta Crystallographica Section E. It conforms to the requirements of       #
# Notes for Authors for Acta Crystallographica Section E, and has been       #
# peer reviewed under the auspices of the IUCr Commission on Journals.       #
#                                                                            #
# Full details of the Crystallographic Information File format               #
# are given in the paper "The Crystallographic Information File (CIF):       #
# a New Standard Archive File for Crystallography" by S. R. Hall, F. H.      #
# Allen and I. D. Brown [Acta Cryst. (1991), A47, 655-685].                  #
#                                                                            #
# The current version of the core CIF dictionary is obtainable from          #
# ftp://ftp.iucr.org/pub/cif_core.dic.                                       #
#                                                                            #
# Software is freely available for graphical display of the structure(s)     #
# in this CIF. For information consult the CIF software page                 #
# http://www.iucr.org/resources/cif/software.                                #
#                                                                            #
# This file may be used for bona fide research purposes within the           #
# scientific community so long as proper attribution is given to the journal # 
# article from which it was obtained.                                        #
#                                                                            #
##############################################################################
data_I
_audit_creation_method     SHELXL97
_chemical_name_systematic
;
(<i>Z</i>)-<i>N</i>-Methyl-2-(5-methyl-2-oxoindolin-3-
ylidene)hydrazinecarbothioamide
;
_chemical_name_common     ?
_chemical_formula_moiety     'C11 H12 N4 O S'
_chemical_formula_sum     'C11 H12 N4 O S'
_chemical_formula_iupac     'C11 H12 N4 O S'
_chemical_formula_weight     248.31
_chemical_melting_point_gt     551.7
_chemical_melting_point_lt     552.2
_symmetry_cell_setting     orthorhombic
_symmetry_space_group_name_H-M     'P 21 21 21'
_symmetry_space_group_name_Hall     'P 2ac 2ab'
loop_
    _symmetry_equiv_pos_as_xyz
    'x, y, z'
    '-x+1/2, -y, z+1/2'
    '-x, y+1/2, -z+1/2'
    'x+1/2, -y+1/2, -z'
_cell_length_a     6.2826(2)
_cell_length_b     10.0341(3)
_cell_length_c     19.1315(5)
_cell_angle_alpha     90.00
_cell_angle_beta     90.00
_cell_angle_gamma     90.00
_cell_volume     1206.05(6)
_cell_formula_units_Z     4
_cell_measurement_reflns_used     5511
_cell_measurement_theta_min     2.29
_cell_measurement_theta_max     30.71
_cell_measurement_temperature     100(2)
_exptl_crystal_description     block
_exptl_crystal_colour     orange
_exptl_crystal_size_max     0.51
_exptl_crystal_size_mid     0.18
_exptl_crystal_size_min     0.13
_exptl_crystal_density_diffrn     1.368
_exptl_crystal_density_meas     ?
_exptl_crystal_density_method     'not measured'
_exptl_crystal_F_000     520
_exptl_absorpt_coefficient_mu     0.258
_exptl_absorpt_correction_type     multi-scan
_exptl_absorpt_process_details     '(SADABS; Bruker, 2005)'
_exptl_absorpt_correction_T_min     0.8792
_exptl_absorpt_correction_T_max     0.9670
_exptl_special_details     ?
_diffrn_ambient_temperature     100(2)
_diffrn_radiation_type     MoK\a
_diffrn_radiation_wavelength     0.71073
_diffrn_radiation_source     'fine-focus sealed tube'
_diffrn_radiation_monochromator     graphite
_diffrn_measurement_device_type     'Bruker APEXII CCD'
_diffrn_measurement_method     '\f and \w'
_diffrn_detector_area_resol_mean     ?
_diffrn_reflns_number     13743
_diffrn_reflns_av_R_equivalents     0.0497
_diffrn_reflns_av_sigmaI/netI     0.0444
_diffrn_reflns_theta_min     2.13
_diffrn_reflns_theta_max     30.96
_diffrn_reflns_theta_full     30.96
_diffrn_measured_fraction_theta_max     0.994
_diffrn_measured_fraction_theta_full     0.994
_diffrn_reflns_limit_h_min     -8
_diffrn_reflns_limit_h_max     9
_diffrn_reflns_limit_k_min     -14
_diffrn_reflns_limit_k_max     13
_diffrn_reflns_limit_l_min     -26
_diffrn_reflns_limit_l_max     27
_diffrn_standards_number     0
_diffrn_standards_interval_count     ?
_diffrn_standards_interval_time     ?
_diffrn_standards_decay_%     ?
_refine_special_details
;
Refinement of <i>F</i>^2^ against ALL reflections. The weighted <i>R</i>-factor
<i>wR</i> and goodness of fit <i>S</i> are based on <i>F</i>^2^, conventional
<i>R</i>-factors <i>R</i> are based on <i>F</i>, with <i>F</i> set to zero for
negative <i>F</i>^2^. The threshold expression of <i>F</i>^2^ >
\s(<i>F</i>^2^) is used only for calculating <i>R</i>-factors(gt) <i>etc</i>.
and is not relevant to the choice of reflections for refinement.
<i>R</i>-factors based on <i>F</i>^2^ are statistically about twice as large
as those based on <i>F</i>, and <i>R</i>-factors based on ALL data will be
even larger.
;
_reflns_number_total     3780
_reflns_number_gt     3463
_reflns_threshold_expression     I>2\s(I)
_refine_ls_structure_factor_coef     Fsqd
_refine_ls_matrix_type     full
_refine_ls_R_factor_all     0.0419
_refine_ls_R_factor_gt     0.0371
_refine_ls_wR_factor_gt     0.0922
_refine_ls_wR_factor_ref     0.0970
_refine_ls_goodness_of_fit_ref     1.070
_refine_ls_restrained_S_all     1.070
_refine_ls_number_reflns     3780
_refine_ls_number_parameters     168
_refine_ls_number_restraints     0
_refine_ls_hydrogen_treatment     mixed
_refine_ls_weighting_scheme     calc
_refine_ls_weighting_details
     'calc w = 1/[\s^2^(Fo^2^)+(0.0489P)^2^+0.2287P] where P = (Fo^2^+2Fc^2^)/3'
_atom_sites_solution_hydrogens     geom
_atom_sites_solution_primary     direct
_atom_sites_solution_secondary     difmap
_refine_ls_shift/su_max     0.001
_refine_ls_shift/su_mean     0.000
_refine_diff_density_max     0.321
_refine_diff_density_min     -0.239
_refine_ls_extinction_method     none
_refine_ls_extinction_coef     ?
_refine_ls_abs_structure_details     'Flack (1983), with 1584 Friedel pairs'
_refine_ls_abs_structure_Flack     -0.08(7)
loop_
    _atom_type_symbol
    _atom_type_description
    _atom_type_scat_dispersion_real
    _atom_type_scat_dispersion_imag
    _atom_type_scat_source
    'C' 'C' 0.0033 0.0016
                         'International Tables Vol C Tables 4.2.6.8 and 6.1.1.4'
    'H' 'H' 0.0000 0.0000
                         'International Tables Vol C Tables 4.2.6.8 and 6.1.1.4'
    'N' 'N' 0.0061 0.0033
                         'International Tables Vol C Tables 4.2.6.8 and 6.1.1.4'
    'O' 'O' 0.0106 0.0060
                         'International Tables Vol C Tables 4.2.6.8 and 6.1.1.4'
    'S' 'S' 0.1246 0.1234
                         'International Tables Vol C Tables 4.2.6.8 and 6.1.1.4'
_computing_data_collection     'APEX2 (Bruker, 2005)'
_computing_cell_refinement     'SAINT (Bruker, 2005)'
_computing_data_reduction     'SAINT (Bruker, 2005)'
_computing_structure_solution     'SHELXS97 (Sheldrick, 2008)'
_computing_structure_refinement     'SHELXL97 (Sheldrick, 2008)'
_computing_molecular_graphics     'SHELXTL (Sheldrick, 2008)'
_computing_publication_material
;
SHELXTL (Sheldrick, 2008) and PLATON (Spek, 2009)
;
loop_
    _atom_site_type_symbol
    _atom_site_label
    _atom_site_fract_x
    _atom_site_fract_y
    _atom_site_fract_z
    _atom_site_U_iso_or_equiv
    _atom_site_adp_type
    _atom_site_calc_flag
    _atom_site_refinement_flags
    _atom_site_occupancy
    _atom_site_symmetry_multiplicity
    _atom_site_disorder_assembly
    _atom_site_disorder_group
    S S1 -0.25429(6) 0.29169(3) 0.213725(19) 0.02077(10) Uani d . 1 1 . .
    O O1 0.31886(18) 0.26735(11) 0.06564(6) 0.0214(2) Uani d . 1 1 . .
    N N1 0.6103(2) 0.39581(13) 0.03384(7) 0.0191(3) Uani d . 1 1 . .
    N N2 0.2245(2) 0.50945(11) 0.15475(6) 0.0159(2) Uani d . 1 1 . .
    N N3 0.0861(2) 0.40757(13) 0.16284(7) 0.0171(2) Uani d . 1 1 . .
    N N4 -0.1126(2) 0.54025(13) 0.23530(7) 0.0181(2) Uani d . 1 1 . .
    C C1 0.6888(2) 0.52394(15) 0.05069(8) 0.0170(3) Uani d . 1 1 . .
    C C2 0.8718(2) 0.58576(17) 0.02731(8) 0.0206(3) Uani d . 1 1 . .
    H H2A 0.9661 0.5427 -0.0042 0.025 Uiso calc R 1 1 . .
    C C3 0.9124(2) 0.71447(17) 0.05206(8) 0.0217(3) Uani d . 1 1 . .
    H H3A 1.0386 0.7586 0.0374 0.026 Uiso calc R 1 1 . .
    C C4 0.7740(2) 0.78049(15) 0.09758(7) 0.0202(3) Uani d . 1 1 . .
    C C5 0.5903(2) 0.71534(15) 0.12059(7) 0.0175(3) Uani d . 1 1 . .
    H H5A 0.4945 0.7585 0.1516 0.021 Uiso calc R 1 1 . .
    C C6 0.5498(2) 0.58673(15) 0.09747(7) 0.0157(3) Uani d . 1 1 . .
    C C7 0.3812(2) 0.49169(14) 0.11202(7) 0.0158(3) Uani d . 1 1 . .
    C C8 0.4287(2) 0.37009(15) 0.06883(8) 0.0175(3) Uani d . 1 1 . .
    C C9 -0.0900(2) 0.42245(14) 0.20479(7) 0.0163(3) Uani d . 1 1 . .
    C C10 -0.2903(2) 0.57322(17) 0.28065(9) 0.0246(3) Uani d . 1 1 . .
    H H10A -0.3009 0.6702 0.2853 0.037 Uiso calc R 1 1 . .
    H H10B -0.2675 0.5333 0.3268 0.037 Uiso calc R 1 1 . .
    H H10C -0.4223 0.5383 0.2604 0.037 Uiso calc R 1 1 . .
    C C11 0.8227(3) 0.92103(18) 0.12193(9) 0.0288(4) Uani d . 1 1 . .
    H H11A 0.9767 0.9361 0.1204 0.043 Uiso calc R 1 1 . .
    H H11B 0.7716 0.9327 0.1699 0.043 Uiso calc R 1 1 . .
    H H11C 0.7511 0.9851 0.0912 0.043 Uiso calc R 1 1 . .
    H H1N1 0.675(4) 0.345(2) 0.0091(12) 0.030(6) Uiso d . 1 1 . .
    H H1N3 0.105(3) 0.337(2) 0.1401(10) 0.022(5) Uiso d . 1 1 . .
    H H1N4 -0.027(4) 0.598(2) 0.2289(11) 0.028(6) Uiso d . 1 1 . .
loop_
    _atom_site_aniso_label
    _atom_site_aniso_U_11
    _atom_site_aniso_U_22
    _atom_site_aniso_U_33
    _atom_site_aniso_U_12
    _atom_site_aniso_U_13
    _atom_site_aniso_U_23
    S1 0.01781(16) 0.01833(15) 0.02616(18) -0.00367(14) 0.00191(16) 0.00281(13)
    O1 0.0245(5) 0.0189(5) 0.0207(5) -0.0035(4) -0.0012(4) -0.0036(4)
    N1 0.0210(6) 0.0189(6) 0.0173(6) 0.0018(5) 0.0025(5) -0.0022(5)
    N2 0.0162(6) 0.0145(5) 0.0171(5) -0.0021(4) -0.0010(5) 0.0021(4)
    N3 0.0167(6) 0.0147(5) 0.0200(6) -0.0019(5) 0.0022(5) -0.0016(4)
    N4 0.0145(5) 0.0195(6) 0.0204(6) -0.0004(5) 0.0015(5) -0.0009(5)
    C1 0.0175(6) 0.0185(6) 0.0149(6) 0.0012(5) -0.0009(5) 0.0020(5)
    C2 0.0171(7) 0.0255(7) 0.0191(7) 0.0031(6) 0.0023(5) 0.0038(6)
    C3 0.0162(6) 0.0277(7) 0.0213(7) -0.0036(6) -0.0010(5) 0.0069(6)
    C4 0.0211(7) 0.0220(6) 0.0174(6) -0.0062(6) -0.0035(5) 0.0031(5)
    C5 0.0180(6) 0.0185(6) 0.0161(6) -0.0013(6) -0.0002(5) 0.0003(5)
    C6 0.0148(6) 0.0184(6) 0.0140(6) 0.0005(5) -0.0001(5) 0.0013(5)
    C7 0.0167(6) 0.0164(6) 0.0143(6) -0.0005(5) -0.0021(5) -0.0008(5)
    C8 0.0197(7) 0.0175(6) 0.0154(6) 0.0015(5) -0.0018(5) -0.0015(5)
    C9 0.0151(6) 0.0170(6) 0.0169(6) 0.0004(5) -0.0026(5) 0.0019(5)
    C10 0.0195(7) 0.0294(7) 0.0251(7) 0.0036(6) 0.0031(6) -0.0041(6)
    C11 0.0322(8) 0.0273(8) 0.0271(8) -0.0129(7) -0.0012(7) -0.0017(7)
_geom_special_details
;
All e.s.d.'s (except the e.s.d. in the dihedral angle between two l.s. planes)
are estimated using the full covariance matrix. The cell e.s.d.'s are taken
into account individually in the estimation of e.s.d.'s in distances, angles
and torsion angles; correlations between e.s.d.'s in cell parameters are only
used when they are defined by crystal symmetry. An approximate (isotropic)
treatment of cell e.s.d.'s is used for estimating e.s.d.'s involving l.s.
planes.
;
loop_
    _geom_bond_atom_site_label_1
    _geom_bond_atom_site_label_2
    _geom_bond_site_symmetry_2
    _geom_bond_distance
    _geom_bond_publ_flag
    S1 C9 . 1.6781(15) ?
    O1 C8 . 1.2419(18) ?
    N1 C8 . 1.348(2) ?
    N1 C1 . 1.414(2) ?
    N1 H1N1 . 0.81(2) ?
    N2 C7 . 1.2920(19) ?
    N2 N3 . 1.3510(17) ?
    N3 C9 . 1.3749(19) ?
    N3 H1N3 . 0.84(2) ?
    N4 C9 . 1.3259(19) ?
    N4 C10 . 1.4520(19) ?
    N4 H1N4 . 0.80(2) ?
    C1 C2 . 1.381(2) ?
    C1 C6 . 1.400(2) ?
    C2 C3 . 1.399(2) ?
    C2 H2A . 0.9500 ?
    C3 C4 . 1.398(2) ?
    C3 H3A . 0.9500 ?
    C4 C5 . 1.398(2) ?
    C4 C11 . 1.516(2) ?
    C5 C6 . 1.388(2) ?
    C5 H5A . 0.9500 ?
    C6 C7 . 1.452(2) ?
    C7 C8 . 1.503(2) ?
    C10 H10A . 0.9800 ?
    C10 H10B . 0.9800 ?
    C10 H10C . 0.9800 ?
    C11 H11A . 0.9800 ?
    C11 H11B . 0.9800 ?
    C11 H11C . 0.9800 ?
loop_
    _geom_angle_atom_site_label_1
    _geom_angle_atom_site_label_2
    _geom_angle_atom_site_label_3
    _geom_angle_site_symmetry_1
    _geom_angle_site_symmetry_3
    _geom_angle
    _geom_angle_publ_flag
    C8 N1 C1 . . 110.85(13) ?
    C8 N1 H1N1 . . 127.0(16) ?
    C1 N1 H1N1 . . 122.0(16) ?
    C7 N2 N3 . . 117.30(12) ?
    N2 N3 C9 . . 120.18(12) ?
    N2 N3 H1N3 . . 119.1(15) ?
    C9 N3 H1N3 . . 120.6(15) ?
    C9 N4 C10 . . 123.25(13) ?
    C9 N4 H1N4 . . 120.3(16) ?
    C10 N4 H1N4 . . 116.4(16) ?
    C2 C1 C6 . . 121.61(15) ?
    C2 C1 N1 . . 128.67(15) ?
    C6 C1 N1 . . 109.72(13) ?
    C1 C2 C3 . . 117.20(15) ?
    C1 C2 H2A . . 121.4 ?
    C3 C2 H2A . . 121.4 ?
    C4 C3 C2 . . 122.33(14) ?
    C4 C3 H3A . . 118.8 ?
    C2 C3 H3A . . 118.8 ?
    C3 C4 C5 . . 119.23(14) ?
    C3 C4 C11 . . 120.45(14) ?
    C5 C4 C11 . . 120.31(15) ?
    C6 C5 C4 . . 119.07(14) ?
    C6 C5 H5A . . 120.5 ?
    C4 C5 H5A . . 120.5 ?
    C5 C6 C1 . . 120.52(14) ?
    C5 C6 C7 . . 133.10(14) ?
    C1 C6 C7 . . 106.37(13) ?
    N2 C7 C6 . . 125.90(13) ?
    N2 C7 C8 . . 127.65(13) ?
    C6 C7 C8 . . 106.44(12) ?
    O1 C8 N1 . . 127.21(14) ?
    O1 C8 C7 . . 126.20(13) ?
    N1 C8 C7 . . 106.59(13) ?
    N4 C9 N3 . . 116.09(13) ?
    N4 C9 S1 . . 125.91(11) ?
    N3 C9 S1 . . 118.00(11) ?
    N4 C10 H10A . . 109.5 ?
    N4 C10 H10B . . 109.5 ?
    H10A C10 H10B . . 109.5 ?
    N4 C10 H10C . . 109.5 ?
    H10A C10 H10C . . 109.5 ?
    H10B C10 H10C . . 109.5 ?
    C4 C11 H11A . . 109.5 ?
    C4 C11 H11B . . 109.5 ?
    H11A C11 H11B . . 109.5 ?
    C4 C11 H11C . . 109.5 ?
    H11A C11 H11C . . 109.5 ?
    H11B C11 H11C . . 109.5 ?
loop_
    _geom_torsion_atom_site_label_1
    _geom_torsion_atom_site_label_2
    _geom_torsion_atom_site_label_3
    _geom_torsion_atom_site_label_4
    _geom_torsion_site_symmetry_1
    _geom_torsion_site_symmetry_2
    _geom_torsion_site_symmetry_3
    _geom_torsion_site_symmetry_4
    _geom_torsion
    _geom_torsion_publ_flag
    C7 N2 N3 C9 . . . . -176.69(13) ?
    C8 N1 C1 C2 . . . . 178.42(15) ?
    C8 N1 C1 C6 . . . . -1.59(17) ?
    C6 C1 C2 C3 . . . . -0.3(2) ?
    N1 C1 C2 C3 . . . . 179.68(14) ?
    C1 C2 C3 C4 . . . . -1.1(2) ?
    C2 C3 C4 C5 . . . . 1.3(2) ?
    C2 C3 C4 C11 . . . . -178.82(15) ?
    C3 C4 C5 C6 . . . . -0.1(2) ?
    C11 C4 C5 C6 . . . . -179.99(14) ?
    C4 C5 C6 C1 . . . . -1.2(2) ?
    C4 C5 C6 C7 . . . . 178.28(15) ?
    C2 C1 C6 C5 . . . . 1.5(2) ?
    N1 C1 C6 C5 . . . . -178.51(13) ?
    C2 C1 C6 C7 . . . . -178.14(13) ?
    N1 C1 C6 C7 . . . . 1.87(16) ?
    N3 N2 C7 C6 . . . . -178.16(13) ?
    N3 N2 C7 C8 . . . . 0.6(2) ?
    C5 C6 C7 N2 . . . . -2.0(3) ?
    C1 C6 C7 N2 . . . . 177.54(14) ?
    C5 C6 C7 C8 . . . . 178.97(15) ?
    C1 C6 C7 C8 . . . . -1.48(15) ?
    C1 N1 C8 O1 . . . . 179.56(15) ?
    C1 N1 C8 C7 . . . . 0.58(16) ?
    N2 C7 C8 O1 . . . . 2.6(2) ?
    C6 C7 C8 O1 . . . . -178.43(14) ?
    N2 C7 C8 N1 . . . . -178.43(14) ?
    C6 C7 C8 N1 . . . . 0.57(16) ?
    C10 N4 C9 N3 . . . . 179.39(14) ?
    C10 N4 C9 S1 . . . . -1.4(2) ?
    N2 N3 C9 N4 . . . . 0.19(19) ?
    N2 N3 C9 S1 . . . . -179.14(10) ?
loop_
    _geom_hbond_atom_site_label_D
    _geom_hbond_atom_site_label_H
    _geom_hbond_atom_site_label_A
    _geom_hbond_site_symmetry_A
    _geom_hbond_distance_DH
    _geom_hbond_distance_HA
    _geom_hbond_distance_DA
    _geom_hbond_angle_DHA
    _geom_hbond_publ_flag
    N1 H1N1 O1 4_555 0.81(2) 2.03(2) 2.8319(17) 171(2) yes
    N3 H1N3 O1 . 0.84(2) 2.079(19) 2.7525(17) 136.9(17) yes
    N4 H1N4 S1 3_555 0.80(2) 2.85(2) 3.5538(13) 148.5(19) yes
    C3 H3A Cg2 4_565 0.95 2.62 3.4165(16) 142 yes
_iucr_refine_instructions_details
;
TITL l9_0m in P2(1)2(1)2(1) (100K)
CELL 0.71073   6.2826  10.0341  19.1315  90.000  90.000  90.000
ZERR    4.00   0.0002   0.0003   0.0005   0.000   0.000   0.000
LATT -1
SYMM 0.5-X, -Y, 0.5+Z
SYMM -X, 0.5+Y, 0.5-Z
SYMM 0.5+X, 0.5-Y, -Z
SFAC C H N O S
UNIT 44 48 16 4 4
TEMP -173.000
SIZE 0.131 0.176 0.513
L.S. 10
BOND $H
FMAP 2 1 60
PLAN 20
ACTA
CONF
WGHT    0.048900    0.228700
FVAR       0.74204
S1    5   -0.254288    0.291687    0.213725    11.00000    0.01781    0.01833 =
         0.02616    0.00281    0.00191   -0.00367
O1    4    0.318863    0.267347    0.065635    11.00000    0.02454    0.01888 =
         0.02068   -0.00360   -0.00117   -0.00347
N1    3    0.610312    0.395810    0.033837    11.00000    0.02099    0.01890 =
         0.01731   -0.00218    0.00248    0.00183
N2    3    0.224506    0.509447    0.154752    11.00000    0.01620    0.01446 =
         0.01707    0.00211   -0.00098   -0.00210
N3    3    0.086090    0.407569    0.162843    11.00000    0.01673    0.01474 =
         0.01997   -0.00161    0.00217   -0.00190
N4    3   -0.112576    0.540251    0.235297    11.00000    0.01446    0.01948 =
         0.02038   -0.00087    0.00152   -0.00039
C1    1    0.688793    0.523938    0.050693    11.00000    0.01755    0.01854 =
         0.01486    0.00204   -0.00090    0.00121
C2    1    0.871777    0.585763    0.027315    11.00000    0.01707    0.02553 =
         0.01911    0.00377    0.00234    0.00306
AFIX  43
H2A   2    0.966106    0.542709   -0.004249    11.00000   -1.20000
AFIX   0
C3    1    0.912437    0.714473    0.052061    11.00000    0.01621    0.02769 =
         0.02130    0.00687   -0.00096   -0.00360
AFIX  43
H3A   2    1.038592    0.758558    0.037403    11.00000   -1.20000
AFIX   0
C4    1    0.774034    0.780495    0.097584    11.00000    0.02113    0.02204 =
         0.01739    0.00306   -0.00346   -0.00615
C5    1    0.590283    0.715338    0.120594    11.00000    0.01797    0.01848 =
         0.01607    0.00028   -0.00017   -0.00129
AFIX  43
H5A   2    0.494455    0.758499    0.151626    11.00000   -1.20000
AFIX   0
C6    1    0.549800    0.586733    0.097474    11.00000    0.01480    0.01840 =
         0.01405    0.00128   -0.00015    0.00052
C7    1    0.381209    0.491686    0.112021    11.00000    0.01670    0.01641 =
         0.01435   -0.00075   -0.00210   -0.00049
C8    1    0.428667    0.370088    0.068831    11.00000    0.01969    0.01751 =
         0.01539   -0.00149   -0.00182    0.00154
C9    1   -0.090009    0.422447    0.204791    11.00000    0.01507    0.01702 =
         0.01688    0.00194   -0.00262    0.00044
C10   1   -0.290257    0.573216    0.280649    11.00000    0.01950    0.02937 =
         0.02506   -0.00410    0.00309    0.00358
AFIX 137
H10A  2   -0.300911    0.670246    0.285322    11.00000   -1.50000
H10B  2   -0.267501    0.533345    0.326810    11.00000   -1.50000
H10C  2   -0.422279    0.538304    0.260425    11.00000   -1.50000
AFIX   0
C11   1    0.822683    0.921031    0.121930    11.00000    0.03216    0.02728 =
         0.02711   -0.00175   -0.00119   -0.01294
AFIX 137
H11A  2    0.976722    0.936119    0.120360    11.00000   -1.50000
H11B  2    0.771645    0.932723    0.169945    11.00000   -1.50000
H11C  2    0.751125    0.985086    0.091220    11.00000   -1.50000
AFIX   0
H1N1  2    0.675445    0.345262    0.009072    11.00000    0.03025
H1N3  2    0.105304    0.336942    0.140091    11.00000    0.02225
H1N4  2   -0.027241    0.597726    0.228862    11.00000    0.02794
HKLF 4 1 0 -1 0 -1 0 0 0 0 -1
REM  l9_0m in P2(1)2(1)2(1) (100K)
REM R1 =  0.0371 for   3463 Fo > 4sig(Fo)  and  0.0419 for all   3780 data
REM    168 parameters refined using      0 restraints
END
WGHT      0.0488      0.2309
REM Highest difference peak  0.321,  deepest hole -0.239,  1-sigma level  0.053
Q1    1  -0.1639  0.3626  0.2029  11.00000  0.05    0.32
Q2    1  -0.0056  0.4240  0.1816  11.00000  0.05    0.29
Q3    1   0.7035  0.7401  0.1168  11.00000  0.05    0.27
Q4    1   0.7566  0.5716  0.0370  11.00000  0.05    0.26
Q5    1   0.6291  0.5577  0.0772  11.00000  0.05    0.25
Q6    1   0.8209  0.5243  0.0429  11.00000  0.05    0.25
Q7    1   0.4534  0.5487  0.1063  11.00000  0.05    0.25
Q8    1   0.6641  0.4585  0.0420  11.00000  0.05    0.24
Q9    1   0.5401  0.3694  0.0577  11.00000  0.05    0.23
Q10   1   0.4003  0.4256  0.0921  11.00000  0.05    0.23
Q11   1   0.8860  0.9616  0.0789  11.00000  0.05    0.23
Q12   1  -0.3676  0.3139  0.2405  11.00000  0.05    0.22
Q13   1   0.9129  0.9050  0.1601  11.00000  0.05    0.21
Q14   1   0.5959  0.6429  0.1179  11.00000  0.05    0.21
Q15   1   0.3777  0.2150  0.0409  11.00000  0.05    0.21
Q16   1   0.1625  0.4587  0.1613  11.00000  0.05    0.21
Q17   1   0.8418  0.7395  0.0816  11.00000  0.05    0.21
Q18   1  -0.3548  0.2776  0.1820  11.00000  0.05    0.21
Q19   1   0.3245  0.3236  0.0790  11.00000  0.05    0.20
Q20   1  -0.1249  0.4770  0.2141  11.00000  0.05    0.20
;
data_global
_journal_date_recd_electronic     2012-01-29
_journal_date_accepted     2012-02-07
_journal_name_full     'Acta Crystallographica, Section E'
_journal_year     2012
_journal_volume     68
_journal_issue      4
_journal_page_first     o955
_journal_page_last     o956
_journal_paper_category     QO
_journal_paper_doi     10.1107/S1600536812005417
_journal_coeditor_code     IS5066
_publ_contact_author_name     'Siang Guan Teoh'
_publ_contact_author_address
;
School of Chemical Sciences
Universiti Sains Malaysia
Minden
Penang
Malaysia
;
_publ_contact_author_email     sgteoh@usm.my
_publ_contact_author_fax     ?
_publ_contact_author_phone     ?
_publ_section_title
;\
(<i>Z</i>)-<i>N</i>-Methyl-2-(5-methyl-2-oxoindolin-3-ylidene)\
hydrazinecarbothioamide
;
loop_
    _publ_author_name
    _publ_author_footnote
    _publ_author_address
    'Qasem Ali, Amna' .
;
School of Chemical Sciences
Universiti Sains Malaysia
Minden
Penang
Malaysia
and Faculty of Science
Sabha University
Libya
;
    'Eltayeb, Naser Eltaher'
;
Thomson Reuters ResearcherID: E-9395-2011.
;
;
Department of Chemistry
International University of Africa
Khartoum
Sudan
;
    'Teoh, Siang Guan' .
;
School of Chemical Sciences
Universiti Sains Malaysia
Minden
Penang
Malaysia
;
    'Salhin, Abdussalam' .
;
School of Chemical Sciences
Universiti Sains Malaysia
Minden
Penang
Malaysia
;
    'Fun, Hoong-Kun'
;
Thomson Reuters ResearcherID: A-3561-2009.
;
;
X-ray Crystallography Unit
School of Physics
Universiti Sains Malaysia
11800 USM, Penang
Malaysia
;
