# Supplementary material for: (Z)-N-Methyl-2-(5-methyl-2-oxoindolin-3-yl­idene)hydrazinecarbothio­amide
Source: Acta Crystallogr Sect E Struct Rep Online. 2012 Mar 3;68(Pt 4):o955–6. doi: 10.1107/S1600536812005417 (PMC3343935; doi:10.1107/S1600536812005417)
Supplement: Supplementary file 2 [file e-68-0o955-Isup2.hkl]

# 
# h,k,l, Fc-squared, Fo-squared, sigma(Fo-squared) and status flag 
# 
data_I
_shelx_title ' l9_0m in P2(1)2(1)2(1) (100K)' 
_shelx_refln_list_code          4 
_shelx_F_calc_maximum      120.39 
_exptl_crystal_F_000       520.00 
_reflns_d_resolution_high  0.6909 
 
loop_ 
 _symmetry_equiv_pos_as_xyz 
 'x, y, z' 
 '-x+1/2, -y, z+1/2' 
 '-x, y+1/2, -z+1/2' 
 'x+1/2, -y+1/2, -z' 
 
_cell_length_a     6.2826 
_cell_length_b    10.0341 
_cell_length_c    19.1315 
_cell_angle_alpha  90.000 
_cell_angle_beta   90.000 
_cell_angle_gamma  90.000 
 
_shelx_F_squared_multiplier     1.000 
 
loop_ 
 _refln_index_h 
 _refln_index_k 
 _refln_index_l 
 _refln_F_squared_calc 
 _refln_F_squared_meas 
 _refln_F_squared_sigma 
 _refln_observed_status 
   2   0   0     4737.02     4552.96    204.13 o 
   4   0   0       31.64       72.47      4.48 o 
   6   0   0     2353.16     2255.86     77.83 o 
   8   0   0       77.17       81.71     14.25 o 
   1   1   0     1263.16     1225.12     28.38 o 
   2   1   0       21.88       14.30      1.22 o 
   3   1   0      442.28      407.38      8.63 o 
   4   1   0        1.92        0.65      0.83 o 
   5   1   0        0.01        0.46      0.82 o 
   6   1   0       82.27       76.36      4.91 o 
   7   1   0       26.28       22.44      2.90 o 
   8   1   0       42.71       46.88      4.32 o 
   9   1   0        1.15        3.86      2.17 o 
   0   2   0      771.88      834.05     39.94 o 
   1   2   0        5.84        3.41      0.88 o 
   2   2   0      687.99      796.64     19.03 o 
   3   2   0       23.47       32.27      1.23 o 
   4   2   0     1219.19     1277.29     25.25 o 
   5   2   0      140.14      132.62      4.77 o 
   6   2   0      235.57      220.22      8.25 o 
   7   2   0       97.82      100.39      6.11 o 
   8   2   0       33.91       28.33      3.60 o 
   9   2   0       32.23       29.25      7.89 o 
   1   3   0     1173.69     1252.55     30.99 o 
   2   3   0     1310.70     1340.51     23.95 o 
   3   3   0      485.64      394.85      8.39 o 
   4   3   0       34.02       37.29      2.09 o 
   5   3   0      362.89      350.42      8.66 o 
   6   3   0      575.85      586.48     17.08 o 
   7   3   0      422.46      412.86     13.44 o 
   8   3   0       30.68       24.67      3.73 o 
   0   4   0     2755.38     3031.30     98.39 o 
   1   4   0      340.93      371.64     11.02 o 
   2   4   0     3605.73     3668.43     75.72 o 
   3   4   0       16.84       13.64      1.32 o 
   4   4   0      562.60      510.63     11.86 o 
   5   4   0      256.27      217.69      6.78 o 
   6   4   0       21.56       13.00      2.42 o 
   7   4   0      297.49      290.35     10.59 o 
   8   4   0       76.72       76.86      6.60 o 
   1   5   0       43.79       31.28      2.11 o 
   2   5   0       12.68       20.63      3.51 o 
   3   5   0      148.52      118.21      3.69 o 
   4   5   0      172.71      170.59      5.92 o 
   5   5   0      378.13      322.48     34.40 o 
   6   5   0       94.65       83.20      6.47 o 
   7   5   0       71.83       66.81      6.27 o 
   8   5   0        0.08       -2.03      2.31 o 
   0   6   0     2775.14     2924.79     77.91 o 
   1   6   0        5.58        5.97      1.15 o 
   2   6   0      141.84      154.40      5.02 o 
   3   6   0        7.58       14.21      1.45 o 
   4   6   0      172.02      152.52      5.78 o 
   5   6   0        2.71        1.66      1.61 o 
   6   6   0       21.31       25.12      4.69 o 
   7   6   0       19.68       21.39      4.94 o 
   8   6   0       35.29       22.14      9.02 o 
   1   7   0     1712.72     1664.67     30.20 o 
   2   7   0       32.62       26.99      2.33 o 
   3   7   0       43.82       35.41      2.47 o 
   4   7   0       18.07       16.13      2.02 o 
   5   7   0      759.62      788.82     24.45 o 
   6   7   0       35.23       40.38     14.51 o 
   7   7   0      696.62      708.87     30.35 o 
   0   8   0       25.69       24.70      3.07 o 
   1   8   0      195.89      178.12      5.46 o 
   2   8   0       49.65       47.89      3.33 o 
   3   8   0       33.54       25.18      3.19 o 
   4   8   0       87.54       78.13      4.51 o 
   5   8   0       70.92       61.12      5.12 o 
   6   8   0       50.25       52.51      4.72 o 
   7   8   0       87.51      105.28     14.61 o 
   1   9   0        2.49        2.67      1.69 o 
   2   9   0      261.61      249.72      7.93 o 
   3   9   0        8.85        5.84      1.55 o 
   4   9   0      135.15      140.99      6.00 o 
   5   9   0       84.61       76.27      7.23 o 
   6   9   0        4.25        4.79      2.33 o 
   7   9   0       48.78       39.27      9.47 o 
   0  10   0     1660.57     1552.80     45.19 o 
   1  10   0      365.90      389.79     11.11 o 
   2  10   0      192.37      188.92      6.96 o 
   3  10   0       16.39        9.49      1.99 o 
   4  10   0       54.92       57.19      4.28 o 
   5  10   0       33.95       27.30      4.05 o 
   6  10   0      429.45      469.61     32.46 o 
   1  11   0       16.85       17.68      2.99 o 
   2  11   0        6.13        6.21      2.14 o 
   3  11   0        0.39       -1.59      1.59 o 
   4  11   0       21.83       20.67      3.31 o 
   5  11   0        0.28       -0.73      2.57 o 
   0  12   0       27.50       25.25      5.10 o 
   1  12   0        3.68        3.42      2.50 o 
   2  12   0      120.69      124.97      6.66 o 
   3  12   0        7.00        4.45      2.03 o 
   4  12   0      160.05      166.23      9.60 o 
   5  12   0        1.94        1.73      2.95 o 
   1  13   0      174.51      184.49      7.88 o 
   2  13   0        8.78        6.00      3.03 o 
   3  13   0       62.83       72.96      5.27 o 
   4  13   0       81.09       67.19     10.70 o 
   0  14   0      457.90      503.35     33.45 o 
   1  14   0       52.98       57.21      8.09 o 
   2  14   0      149.68      120.87     11.22 o 
   1   0   1      267.81      247.89      7.22 o 
   2   0   1      682.37      739.69     18.12 o 
   3   0   1        6.34        9.06      1.03 o 
   4   0   1      148.42      134.62      3.94 o 
   5   0   1      252.42      235.83      6.25 o 
   6   0   1       29.37       27.11      3.00 o 
   7   0   1        0.38        0.72      1.55 o 
   8   0   1        0.37        1.90      1.87 o 
   9   0   1       20.01       15.00      2.94 o 
  -9   1   1      211.39      234.97      9.96 o 
  -8   1   1        4.58        3.36      2.10 o 
  -7   1   1      237.73      234.81      9.00 o 
  -6   1   1      522.38      503.15     14.89 o 
  -5   1   1      354.76      331.84      9.05 o 
  -4   1   1      378.69      358.62      9.20 o 
  -3   1   1     2137.80     2100.49     39.63 o 
  -2   1   1      331.67      326.08      8.59 o 
  -1   1   1     1186.25     1218.23     28.48 o 
   0   1   1       31.89       30.19      5.50 o 
   1   1   1     1128.87     1116.27     23.41 o 
   2   1   1      332.01      335.03      6.95 o 
   3   1   1     2121.02     2054.08     36.29 o 
   4   1   1      385.31      371.28     11.27 o 
   5   1   1      350.85      334.41      8.17 o 
   6   1   1      528.74      509.37     13.23 o 
   7   1   1      235.77      215.12      8.52 o 
   8   1   1        5.01        2.69      2.02 o 
   9   1   1      215.26      229.18      9.78 o 
  -8   2   1       28.52       29.54      3.64 o 
  -7   2   1       36.98       33.08      3.56 o 
  -6   2   1      493.40      476.28     21.12 o 
  -5   2   1       52.16       55.45      3.18 o 
  -4   2   1      278.12      294.46      6.91 o 
  -3   2   1     1196.53     1232.01     30.52 o 
  -2   2   1      360.09      353.81      8.24 o 
  -1   2   1      810.10      843.57     42.13 o 
   0   2   1     1637.37     2063.22     68.13 o 
   1   2   1      804.33      809.47     30.36 o 
   2   2   1      348.07      341.24      6.26 o 
   3   2   1     1199.06     1218.14     20.26 o 
   4   2   1      266.03      275.32      7.52 o 
   5   2   1       52.17       62.96      3.21 o 
   6   2   1      482.63      458.51     13.94 o 
   7   2   1       37.01       33.45      3.58 o 
   8   2   1       26.95       20.90      3.28 o 
  -8   3   1       12.45       10.98      4.31 o 
  -7   3   1       86.77       93.89      5.96 o 
  -6   3   1      555.41      513.28     15.36 o 
  -5   3   1      309.78      301.33      7.45 o 
  -4   3   1      217.78      220.24      6.56 o 
  -3   3   1      260.42      220.83      4.86 o 
  -2   3   1     1200.39     1291.10     25.06 o 
  -1   3   1     2696.65     2896.93    137.55 o 
   0   3   1        0.14        3.02      1.61 o 
   1   3   1     2689.65     2688.90     61.40 o 
   2   3   1     1203.22     1254.93     24.27 o 
   3   3   1      262.74      216.27      4.54 o 
   4   3   1      213.97      215.55      4.56 o 
   5   3   1      308.20      288.20      9.57 o 
   6   3   1      556.79      540.38     15.95 o 
   7   3   1       82.15       79.93      5.50 o 
   8   3   1       13.15       10.64      2.59 o 
  -8   4   1      163.49      165.37     18.66 o 
  -7   4   1       19.36       19.89      2.94 o 
  -6   4   1      134.20      125.82      6.01 o 
  -5   4   1       72.27       59.85      4.39 o 
  -4   4   1     1151.36     1178.22     23.40 o 
  -3   4   1      119.29      141.26      3.97 o 
  -2   4   1     2587.88     2651.53     49.77 o 
  -1   4   1      111.78      119.89      3.75 o 
   0   4   1     1744.20     1774.27     36.76 o 
   1   4   1      108.39      112.63      3.49 o 
   2   4   1     2565.01     2562.01     53.82 o 
   3   4   1      118.23      140.91      3.88 o 
   4   4   1     1154.48     1183.31     21.60 o 
   5   4   1       74.21       66.42      4.43 o 
   6   4   1      139.91      135.47      6.27 o 
   7   4   1       20.38       17.07      2.82 o 
   8   4   1      162.47      160.89      9.46 o 
  -8   5   1       41.95       33.43      4.87 o 
  -7   5   1       20.24       18.82      3.71 o 
  -6   5   1       67.95       67.70      5.79 o 
  -5   5   1       98.32      116.82      5.50 o 
  -4   5   1       30.66       33.11      2.41 o 
  -3   5   1      328.77      339.50      8.64 o 
  -2   5   1      183.40      189.81      5.49 o 
  -1   5   1      401.34      439.28     10.50 o 
   0   5   1      914.39      993.41     19.56 o 
   1   5   1      401.71      437.61      9.49 o 
   2   5   1      181.61      194.67      5.52 o 
   3   5   1      322.63      319.64      7.63 o 
   4   5   1       30.85       31.97      2.53 o 
   5   5   1       97.73      117.77      8.51 o 
   6   5   1       69.43       77.97     11.77 o 
   7   5   1       21.21       18.11      3.78 o 
   8   5   1       41.62       48.18      9.19 o 
  -7   6   1        5.87        4.46      3.13 o 
  -6   6   1      118.03      135.86     10.69 o 
  -5   6   1      380.45      361.03     10.92 o 
  -4   6   1     1879.15     1830.58     44.03 o 
  -3   6   1      336.08      306.78      7.55 o 
  -2   6   1     1251.18     1197.12     26.14 o 
  -1   6   1      162.93      166.71      6.81 o 
   0   6   1       63.80       58.52      3.08 o 
   1   6   1      167.18      180.65      4.88 o 
   2   6   1     1242.13     1167.41     25.87 o 
   3   6   1      336.47      305.49      7.55 o 
   4   6   1     1844.32     1782.58     38.84 o 
   5   6   1      375.49      363.60     13.01 o 
   6   6   1      111.70      114.85     10.00 o 
   7   6   1        5.40        5.98      3.14 o 
   8   6   1      108.60      115.68     11.11 o 
  -7   7   1       14.32       15.55      4.37 o 
  -6   7   1       28.88       35.31      5.71 o 
  -5   7   1      374.64      357.26     12.85 o 
  -4   7   1       21.01       20.85      2.43 o 
  -3   7   1       98.36       93.08      3.88 o 
  -2   7   1       96.78      103.01      4.10 o 
  -1   7   1      123.81      122.57      3.81 o 
   0   7   1      331.24      346.52      8.35 o 
   1   7   1      120.71      115.81      4.05 o 
   2   7   1       95.94       96.07      4.82 o 
   3   7   1       98.59       97.39      5.78 o 
   4   7   1       21.43       13.56      1.98 o 
   5   7   1      379.07      401.03     14.22 o 
   6   7   1       28.44       35.49      5.84 o 
   7   7   1       15.13       11.97      4.32 o 
  -7   8   1       31.93       32.69      8.18 o 
  -6   8   1      195.24      202.15     12.67 o 
  -5   8   1      173.41      157.83      7.70 o 
  -4   8   1      164.30      170.92      6.22 o 
  -3   8   1      251.14      250.34      7.12 o 
  -2   8   1      766.66      744.06     17.79 o 
  -1   8   1      128.54      130.93      4.54 o 
   0   8   1     1569.60     1577.38     31.16 o 
   1   8   1      125.61      122.97      4.46 o 
   2   8   1      765.20      732.64     17.55 o 
   3   8   1      249.15      260.99      7.18 o 
   4   8   1      170.34      179.54      6.33 o 
   5   8   1      176.71      167.46      8.11 o 
   6   8   1      195.73      195.33     10.37 o 
   7   8   1       32.63       30.37      5.80 o 
  -7   9   1      115.85      169.28     19.62 o 
  -6   9   1        2.10        2.74      2.71 o 
  -5   9   1       25.65       27.81      3.78 o 
  -4   9   1       79.51       82.58      4.73 o 
  -3   9   1      112.76      119.74      4.99 o 
  -2   9   1      105.37      116.27      5.08 o 
  -1   9   1      270.60      265.76      8.16 o 
   0   9   1       57.90       46.49      3.08 o 
   1   9   1      281.38      281.95     10.47 o 
   2   9   1      104.53      106.38      5.20 o 
   3   9   1      119.98      113.57      5.27 o 
   4   9   1       80.37       89.17      4.45 o 
   5   9   1       24.27       22.41      3.67 o 
   6   9   1        2.22        2.19      2.22 o 
   7   9   1      115.98      110.93     15.25 o 
  -6  10   1       25.63       26.24      4.51 o 
  -5  10   1       33.20       29.27      4.77 o 
  -4  10   1      227.29      219.27      7.91 o 
  -3  10   1       54.48       45.61      3.32 o 
  -2  10   1      201.64      205.77      7.23 o 
  -1  10   1       49.52       43.52      3.51 o 
   0  10   1       13.77       12.97      2.08 o 
   1  10   1       50.05       41.47      3.43 o 
   2  10   1      198.58      189.04      7.02 o 
   3  10   1       53.77       44.43      3.62 o 
   4  10   1      228.96      229.91      8.10 o 
   5  10   1       31.99       31.70      4.37 o 
   6  10   1       23.48       20.91      5.02 o 
  -5  11   1      128.18      121.93      9.27 o 
  -4  11   1        1.18        4.57      2.23 o 
  -3  11   1      646.78      685.38     16.33 o 
  -2  11   1       77.31       73.97      4.84 o 
  -1  11   1      279.06      286.74     10.45 o 
   0  11   1        0.09        0.19      1.89 o 
   1  11   1      281.87      292.73     10.48 o 
   2  11   1       79.55       78.27      4.97 o 
   3  11   1      651.48      671.88     17.52 o 
   4  11   1        1.29       -0.02      2.04 o 
   5  11   1      130.81      137.75      8.69 o 
  -5  12   1        1.01        1.84      2.98 o 
  -4  12   1       80.97       85.82      7.29 o 
  -3  12   1       14.83       14.18      2.55 o 
  -2  12   1       27.87       30.69      4.04 o 
  -1  12   1        8.65        6.75      2.72 o 
   0  12   1        6.83        2.74      2.61 o 
   1  12   1        8.57        7.12      2.71 o 
   2  12   1       27.89       26.90      3.36 o 
   3  12   1       14.56       19.73      3.02 o 
   4  12   1       81.00      101.55      6.96 o 
   5  12   1        0.89        1.61      3.00 o 
  -4  13   1       49.50       48.55      8.88 o 
  -3  13   1       49.30       56.58      6.98 o 
  -2  13   1       20.13       11.09      3.36 o 
  -1  13   1       93.77       99.78      6.19 o 
   0  13   1        0.69       -1.87      2.68 o 
   1  13   1       93.97      100.84      7.22 o 
   2  13   1       19.59       17.11      3.69 o 
   3  13   1       50.49       48.13      4.48 o 
   4  13   1       48.45       52.01      9.54 o 
  -2  14   1      102.44      107.71     14.41 o 
  -1  14   1       33.73       33.52      6.81 o 
   0  14   1        4.64       -2.46      4.55 o 
   1  14   1       33.50       38.66      7.00 o 
   2  14   1       99.06       93.33      9.93 o 
   0   0   2       84.28       43.05      2.51 o 
   1   0   2     1303.46     1286.38     24.35 o 
   2   0   2     2028.42     1969.53     45.76 o 
   3   0   2        3.48        0.33      0.51 o 
   4   0   2     1469.63     1425.20     25.80 o 
   5   0   2      165.54      131.18      4.15 o 
   6   0   2      672.09      637.68     15.94 o 
   7   0   2       35.95       29.97      3.36 o 
   8   0   2      247.37      237.19      9.54 o 
   9   0   2       10.37        9.51      2.67 o 
  -9   1   2        6.68        7.93      2.61 o 
  -8   1   2       17.40       12.45      2.89 o 
  -7   1   2       57.75       48.27      5.02 o 
  -6   1   2      451.80      453.47     11.75 o 
  -5   1   2      331.09      312.42      8.71 o 
  -4   1   2      268.72      238.82      5.85 o 
  -3   1   2      820.38      847.79     20.83 o 
  -2   1   2      421.09      406.68     10.58 o 
  -1   1   2       99.84      105.82      5.37 o 
   0   1   2    12548.12    13133.52   2692.30 o 
   1   1   2      101.21       91.30      2.43 o 
   2   1   2      420.75      401.57      8.30 o 
   3   1   2      830.84      844.54     15.39 o 
   4   1   2      264.89      236.86      5.71 o 
   5   1   2      335.05      320.43      8.97 o 
   6   1   2      454.15      426.07     11.79 o 
   7   1   2       57.63       59.37      4.69 o 
   8   1   2       18.20       17.27      2.96 o 
   9   1   2        7.24        6.75      2.41 o 
  -8   2   2      129.72      127.30      7.11 o 
  -7   2   2      597.79      562.73     16.88 o 
  -6   2   2      129.01      120.93      5.83 o 
  -5   2   2      734.35      758.27     15.96 o 
  -4   2   2      695.04      661.70     15.60 o 
  -3   2   2      384.84      408.16      9.86 o 
  -2   2   2      696.72      702.54     23.28 o 
  -1   2   2     3850.75     4455.50    175.55 o 
   0   2   2      339.51      317.20     16.08 o 
   1   2   2     3816.21     3499.09     99.41 o 
   2   2   2      710.18      675.08     11.55 o 
   3   2   2      373.64      398.96      7.22 o 
   4   2   2      696.54      682.75     12.85 o 
   5   2   2      740.75      751.54     20.26 o 
   6   2   2      139.88      134.75      5.37 o 
   7   2   2      592.94      561.60     16.95 o 
   8   2   2      127.57      127.80      7.47 o 
  -8   3   2       12.00       13.55      2.95 o 
  -7   3   2       71.26       60.52      4.70 o 
  -6   3   2       85.55       92.67      5.33 o 
  -5   3   2      361.62      347.98      9.50 o 
  -4   3   2      282.62      270.62      6.77 o 
  -3   3   2     1985.69     2201.51     39.52 o 
  -2   3   2      576.85      681.52     20.84 o 
  -1   3   2     1019.16     1170.31     46.38 o 
   0   3   2       64.79       58.18     12.50 o 
   1   3   2     1028.56     1065.25     23.14 o 
   2   3   2      566.39      626.03     12.69 o 
   3   3   2     1978.82     2099.88     32.67 o 
   4   3   2      274.95      263.35      5.36 o 
   5   3   2      362.69      348.34     10.96 o 
   6   3   2       87.13       98.19      5.59 o 
   7   3   2       77.23       67.22      5.07 o 
   8   3   2       11.24        9.17      2.63 o 
  -8   4   2      183.25      199.50     10.42 o 
  -7   4   2       48.17       47.86      4.38 o 
  -6   4   2      244.59      236.48      8.83 o 
  -5   4   2      199.71      204.93      7.37 o 
  -4   4   2       23.95       21.47      1.75 o 
  -3   4   2       19.47       16.57      1.38 o 
  -2   4   2       13.94        8.53      0.96 o 
  -1   4   2       62.54       70.84      3.76 o 
   0   4   2      264.93      231.15      7.45 o 
   1   4   2       64.60       67.08      2.78 o 
   2   4   2       15.17        8.61      1.51 o 
   3   4   2       20.98       14.51      1.45 o 
   4   4   2       22.76       21.94      1.42 o 
   5   4   2      197.25      186.74      5.27 o 
   6   4   2      242.19      239.47      8.91 o 
   7   4   2       48.03       36.38      3.81 o 
   8   4   2      186.59      198.15      8.73 o 
  -8   5   2       52.53       38.74      6.20 o 
  -7   5   2      300.65      308.92     13.36 o 
  -6   5   2       11.35        8.94      2.80 o 
  -5   5   2      215.82      199.33      7.52 o 
  -4   5   2      107.64      107.50      3.70 o 
  -3   5   2      484.69      448.57     11.26 o 
  -2   5   2     1440.73     1558.10     34.57 o 
  -1   5   2     1301.18     1316.86     28.08 o 
   0   5   2      713.36      697.58     14.19 o 
   1   5   2     1295.78     1273.73     25.11 o 
   2   5   2     1437.57     1498.06     32.21 o 
   3   5   2      508.18      468.80     10.13 o 
   4   5   2      103.23       99.78      4.51 o 
   5   5   2      228.88      207.74      8.27 o 
   6   5   2       13.08        7.90      5.39 o 
   7   5   2      298.34      323.36     16.76 o 
   8   5   2       53.92       55.20      7.63 o 
  -8   6   2       43.35       50.49     10.21 o 
  -7   6   2       35.14       34.40      4.76 o 
  -6   6   2       16.25       17.44      5.08 o 
  -5   6   2       38.58       38.79      2.98 o 
  -4   6   2      106.16       99.15      6.28 o 
  -3   6   2      117.66      122.03      4.44 o 
  -2   6   2      184.36      200.78      5.88 o 
  -1   6   2      527.39      554.04     11.09 o 
   0   6   2       46.04       54.54      3.28 o 
   1   6   2      526.14      556.73     11.98 o 
   2   6   2      183.96      175.07      5.56 o 
   3   6   2      118.68      117.97      4.78 o 
   4   6   2      106.50      107.88      4.17 o 
   5   6   2       37.94       34.55      5.73 o 
   6   6   2       16.59       11.62      3.63 o 
   7   6   2       34.28       30.73      5.46 o 
   8   6   2       42.98       47.40      7.47 o 
  -7   7   2       77.53       80.98     12.36 o 
  -6   7   2      203.33      211.17     12.51 o 
  -5   7   2      278.09      285.43      9.34 o 
  -4   7   2       13.78       11.97      2.02 o 
  -3   7   2     1562.89     1551.76     34.08 o 
  -2   7   2      325.60      328.41      9.04 o 
  -1   7   2     1231.42     1197.65     22.12 o 
   0   7   2       59.15       79.82      3.35 o 
   1   7   2     1228.05     1166.47     23.85 o 
   2   7   2      334.91      333.82      9.00 o 
   3   7   2     1575.30     1519.98     30.46 o 
   4   7   2       15.41       14.49      1.99 o 
   5   7   2      284.68      293.10     11.34 o 
   6   7   2      198.30      194.90      8.54 o 
   7   7   2       74.79       75.36     12.73 o 
  -7   8   2       23.54       17.46      6.62 o 
  -6   8   2      104.89      121.75     15.23 o 
  -5   8   2      143.70      138.61      8.92 o 
  -4   8   2        8.26        8.35      1.97 o 
  -3   8   2      300.78      289.43      7.87 o 
  -2   8   2      130.55      115.64      4.83 o 
  -1   8   2     1002.64      989.73     22.70 o 
   0   8   2      976.31      956.70     19.91 o 
   1   8   2     1009.16      978.99     20.46 o 
   2   8   2      130.15      119.12      4.86 o 
   3   8   2      306.09      296.43      8.63 o 
   4   8   2        7.35        8.60      1.56 o 
   5   8   2      141.78      140.70      7.55 o 
   6   8   2      102.28       94.49      6.20 o 
   7   8   2       24.15       39.35      6.53 o 
  -7   9   2       32.00       36.22      9.04 o 
  -6   9   2      134.43      141.26      8.56 o 
  -5   9   2      211.60      213.02      9.56 o 
  -4   9   2        8.30        5.68      2.05 o 
  -3   9   2      538.32      563.76     13.22 o 
  -2   9   2      404.86      375.49     10.60 o 
  -1   9   2      217.95      205.79      6.97 o 
   0   9   2     1188.63     1171.93     24.36 o 
   1   9   2      229.79      221.47      7.22 o 
   2   9   2      395.91      370.65     10.46 o 
   3   9   2      534.42      538.94     14.13 o 
   4   9   2        8.54        6.55      1.86 o 
   5   9   2      204.70      200.79     10.06 o 
   6   9   2      134.40      132.03      7.90 o 
   7   9   2       35.08       25.43      6.03 o 
  -6  10   2       57.09       69.06      6.58 o 
  -5  10   2       28.25       33.39      4.93 o 
  -4  10   2      450.11      465.58     13.03 o 
  -3  10   2       56.88       58.23      3.76 o 
  -2  10   2      390.05      380.37     11.03 o 
  -1  10   2       67.25       55.99      4.01 o 
   0  10   2       52.06       53.40      5.01 o 
   1  10   2       65.87       60.30      4.00 o 
   2  10   2      381.56      381.94     11.07 o 
   3  10   2       53.60       58.01      5.07 o 
   4  10   2      445.87      463.29     13.39 o 
   5  10   2       27.61       31.24      5.21 o 
   6  10   2       54.84       48.64      5.07 o 
  -5  11   2       21.02       19.63      4.39 o 
  -4  11   2       19.00       14.90      2.84 o 
  -3  11   2       16.15       16.79      2.53 o 
  -2  11   2       26.78       26.45      3.08 o 
  -1  11   2      225.88      232.78      9.10 o 
   0  11   2       36.31       26.15      3.27 o 
   1  11   2      225.10      236.37      8.25 o 
   2  11   2       27.40       21.16      2.83 o 
   3  11   2       16.78       14.31      2.91 o 
   4  11   2       19.65       15.57      2.72 o 
   5  11   2       22.10       22.79      3.61 o 
  -5  12   2       89.16       80.75     20.85 o 
  -4  12   2       38.74       34.34      5.77 o 
  -3  12   2       87.03       76.71      7.31 o 
  -2  12   2      177.47      180.94      8.55 o 
  -1  12   2      199.70      199.53      7.78 o 
   0  12   2       88.14       87.10      5.96 o 
   1  12   2      200.29      204.57      8.81 o 
   2  12   2      173.58      182.02      7.45 o 
   3  12   2       88.60       89.89      5.63 o 
   4  12   2       40.55       36.37      3.94 o 
   5  12   2       91.45       88.54     16.70 o 
  -3  13   2       10.72        9.66      3.47 o 
  -2  13   2       14.45       12.96      3.99 o 
  -1  13   2        9.01        6.42      2.81 o 
   0  13   2       33.91       40.39      4.70 o 
   1  13   2        9.71       12.16      3.36 o 
   2  13   2       14.54       16.91      4.91 o 
   3  13   2       10.06        2.24      3.09 o 
  -2  14   2      139.76      138.26     11.58 o 
  -1  14   2       32.19       42.63     10.56 o 
   0  14   2       87.60       95.51      9.63 o 
   1  14   2       32.98       27.33      5.24 o 
   2  14   2      136.84      150.97     15.31 o 
   1   0   3     5375.81     5613.36    163.40 o 
   2   0   3       26.18       26.37      1.67 o 
   3   0   3       46.30       44.47      2.35 o 
   4   0   3      191.47      164.65      5.66 o 
   5   0   3      555.94      541.34     13.49 o 
   6   0   3       24.11       23.25      2.43 o 
   7   0   3        4.92        4.34      2.49 o 
   8   0   3       20.95       20.96      3.10 o 
   9   0   3       23.53       23.28      3.50 o 
  -9   1   3       22.57       20.21      7.08 o 
  -8   1   3       72.55       70.70      5.47 o 
  -7   1   3      301.87      286.15     10.27 o 
  -6   1   3      279.96      278.02      8.29 o 
  -5   1   3      671.57      634.47     14.84 o 
  -4   1   3      218.28      201.05      5.22 o 
  -3   1   3      242.44      224.11      6.17 o 
  -2   1   3      934.31      950.73     20.63 o 
  -1   1   3    10850.28    12723.54    418.37 o 
   0   1   3      701.27      678.90     23.18 o 
   1   1   3    10884.11    10897.29    226.75 o 
   2   1   3      907.97      914.08     21.60 o 
   3   1   3      256.73      242.92      6.65 o 
   4   1   3      220.90      203.39      4.59 o 
   5   1   3      671.53      648.06     15.68 o 
   6   1   3      277.26      262.24      8.15 o 
   7   1   3      313.55      311.91     10.93 o 
   8   1   3       72.25       76.32      5.60 o 
   9   1   3       25.66       22.15      5.08 o 
  -8   2   3       29.06       26.82      3.86 o 
  -7   2   3        9.31        7.14      2.77 o 
  -6   2   3       88.45       93.77      5.07 o 
  -5   2   3      222.34      219.29      5.88 o 
  -4   2   3      149.32      132.95      3.97 o 
  -3   2   3      944.09      954.02     21.15 o 
  -2   2   3      937.14     1043.91     21.13 o 
  -1   2   3     1823.53     2130.17     73.09 o 
   0   2   3      346.75      301.42     47.36 o 
   1   2   3     1809.04     1856.90     39.99 o 
   2   2   3      958.31      991.64     17.73 o 
   3   2   3      946.18      949.45     17.40 o 
   4   2   3      148.66      135.44      3.44 o 
   5   2   3      228.93      219.64      7.80 o 
   6   2   3       85.80       94.14      4.79 o 
   7   2   3        8.40        4.55      3.14 o 
   8   2   3       30.10       23.33      3.22 o 
  -8   3   3       49.43       48.06      4.50 o 
  -7   3   3      374.23      366.50     31.39 o 
  -6   3   3       66.61       54.04      3.62 o 
  -5   3   3      159.60      156.78      5.44 o 
  -4   3   3      342.66      316.20     14.37 o 
  -3   3   3      959.05     1081.09     29.67 o 
  -2   3   3      454.63      496.41     17.76 o 
  -1   3   3     3008.26     3455.81    149.28 o 
   0   3   3       80.09       83.49      6.84 o 
   1   3   3     3011.40     3048.81    102.86 o 
   2   3   3      463.99      452.73      9.46 o 
   3   3   3      954.75     1026.80     16.49 o 
   4   3   3      343.53      321.71      6.83 o 
   5   3   3      153.75      145.50      4.29 o 
   6   3   3       70.56       60.61      4.46 o 
   7   3   3      371.10      364.28     12.36 o 
   8   3   3       49.75       48.28      4.58 o 
  -8   4   3      154.94      123.81     28.23 o 
  -7   4   3      211.88      206.88     10.93 o 
  -6   4   3      269.98      257.65     11.20 o 
  -5   4   3      276.93      242.66      8.48 o 
  -4   4   3       82.11       81.30      5.42 o 
  -3   4   3      700.31      769.20     17.57 o 
  -2   4   3      360.82      354.29      9.43 o 
  -1   4   3       27.70       23.50      1.86 o 
   0   4   3     1346.43     1299.99     27.36 o 
   1   4   3       26.75       25.00      1.68 o 
   2   4   3      362.73      325.27      8.09 o 
   3   4   3      722.44      760.76     15.40 o 
   4   4   3       89.34       95.46      2.84 o 
   5   4   3      280.97      257.51      7.52 o 
   6   4   3      272.84      251.34      9.22 o 
   7   4   3      206.34      194.60      8.27 o 
   8   4   3      157.43      157.51      7.86 o 
  -8   5   3        6.99        9.22      4.53 o 
  -7   5   3       73.58       71.78      6.42 o 
  -6   5   3       51.89       49.18      4.97 o 
  -5   5   3      466.76      460.79     13.79 o 
  -4   5   3       57.36       50.61      3.15 o 
  -3   5   3      146.87      154.45      4.42 o 
  -2   5   3      219.49      218.51      6.13 o 
  -1   5   3     1231.63     1332.67     28.26 o 
   0   5   3      137.63      129.58      3.77 o 
   1   5   3     1225.04     1265.06     25.12 o 
   2   5   3      223.48      219.92      6.08 o 
   3   5   3      149.44      147.55      4.24 o 
   4   5   3       55.61       55.15      3.22 o 
   5   5   3      472.43      453.42     15.13 o 
   6   5   3       50.20       43.17      5.74 o 
   7   5   3       71.71       68.56      7.76 o 
   8   5   3        6.39       12.41      5.49 o 
  -8   6   3       30.81       35.37      6.25 o 
  -7   6   3       66.54       68.64      7.87 o 
  -6   6   3      449.94      456.45     23.56 o 
  -5   6   3      219.93      235.38     14.82 o 
  -4   6   3      208.99      213.68      7.23 o 
  -3   6   3      542.77      524.99     12.73 o 
  -2   6   3       51.77       48.76      2.91 o 
  -1   6   3     1406.44     1342.83     24.61 o 
   0   6   3      522.46      506.19     11.05 o 
   1   6   3     1410.00     1345.96     26.44 o 
   2   6   3       58.31       59.56      2.75 o 
   3   6   3      531.80      505.63     11.40 o 
   4   6   3      200.84      207.78      8.00 o 
   5   6   3      216.73      228.39     15.02 o 
   6   6   3      443.90      448.42     15.33 o 
   7   6   3       67.98       74.85      8.34 o 
   8   6   3       27.52       29.08      5.93 o 
  -7   7   3       19.40       17.00      6.28 o 
  -6   7   3       26.27       24.40      6.77 o 
  -5   7   3       47.44       42.72      3.34 o 
  -4   7   3      319.41      310.38      9.78 o 
  -3   7   3      213.49      200.89      6.52 o 
  -2   7   3      137.84      114.66      4.53 o 
  -1   7   3       39.05       39.74      2.63 o 
   0   7   3       48.44       42.47      3.24 o 
   1   7   3       40.02       38.02      2.58 o 
   2   7   3      140.66      124.39      4.64 o 
   3   7   3      214.32      206.45      6.29 o 
   4   7   3      316.40      300.76      8.70 o 
   5   7   3       48.96       49.35      4.47 o 
   6   7   3       25.31       31.35      3.69 o 
   7   7   3       19.73       14.54      7.52 o 
  -7   8   3       47.76       46.31      9.90 o 
  -6   8   3      507.56      518.33     33.55 o 
  -5   8   3       32.02       37.43      3.78 o 
  -4   8   3       16.68       11.41      2.21 o 
  -3   8   3      379.28      364.92     10.29 o 
  -2   8   3       87.73       81.95      7.49 o 
  -1   8   3      265.94      259.25      7.82 o 
   0   8   3      391.68      383.65      8.72 o 
   1   8   3      273.39      256.08      7.94 o 
   2   8   3       87.07       78.68      4.13 o 
   3   8   3      387.00      390.75     10.57 o 
   4   8   3       20.16       19.53      3.51 o 
   5   8   3       34.86       40.00      5.30 o 
   6   8   3      514.37      531.03     18.40 o 
   7   8   3       48.48       59.49      7.86 o 
  -7   9   3      105.78      131.23     17.05 o 
  -6   9   3      207.29      249.19     20.94 o 
  -5   9   3      154.50      151.68      9.56 o 
  -4   9   3       18.85       21.44      2.86 o 
  -3   9   3        3.62        1.17      1.55 o 
  -2   9   3      107.36      101.87      5.05 o 
  -1   9   3      126.45      108.73      4.95 o 
   0   9   3      441.93      453.76     11.08 o 
   1   9   3      126.78      113.52      5.09 o 
   2   9   3      103.12       99.54      5.07 o 
   3   9   3        2.42       -1.18      1.35 o 
   4   9   3       20.14       22.48      2.69 o 
   5   9   3      151.17      169.40      8.86 o 
   6   9   3      209.77      233.96     14.40 o 
   7   9   3      105.02      125.95     11.88 o 
  -6  10   3       28.89       29.02      4.27 o 
  -5  10   3       98.14       95.84      8.18 o 
  -4  10   3       88.23       79.00      6.10 o 
  -3  10   3      165.83      164.14      6.54 o 
  -2  10   3      177.39      175.50      6.63 o 
  -1  10   3       40.45       33.44      3.10 o 
   0  10   3       15.04       14.60      3.37 o 
   1  10   3       39.76       32.26      3.10 o 
   2  10   3      176.01      164.85      6.53 o 
   3  10   3      166.47      172.73      6.57 o 
   4  10   3       89.77       94.48      5.41 o 
   5  10   3       98.04       97.90      7.15 o 
   6  10   3       26.84       20.65      5.90 o 
  -5  11   3      160.10      151.62     19.68 o 
  -4  11   3       98.35       86.54      6.81 o 
  -3  11   3      189.95      199.93      8.49 o 
  -2  11   3      103.36      100.02      5.52 o 
  -1  11   3      269.98      267.29      9.93 o 
   0  11   3       16.76       14.17      2.70 o 
   1  11   3      272.62      274.21      9.00 o 
   2  11   3      101.44       98.63      5.57 o 
   3  11   3      188.69      200.42     10.69 o 
   4  11   3      100.80      106.23      6.06 o 
   5  11   3      158.11      165.36     14.58 o 
  -4  12   3       58.09       71.15     11.38 o 
  -3  12   3       63.33       68.14      5.55 o 
  -2  12   3       97.79       95.68      7.57 o 
  -1  12   3       13.60       12.60      2.84 o 
   0  12   3       41.40       38.83      4.34 o 
   1  12   3       13.53       11.68      3.02 o 
   2  12   3       97.65       94.97      5.71 o 
   3  12   3       63.78       60.24      5.31 o 
   4  12   3       57.51       65.88      8.24 o 
  -3  13   3       46.21       48.93      7.13 o 
  -2  13   3      117.76      118.36     27.04 o 
  -1  13   3      108.75       99.18      6.90 o 
   0  13   3       14.04        6.83      4.30 o 
   1  13   3      110.32      105.98      8.74 o 
   2  13   3      115.05      121.54      7.00 o 
   3  13   3       47.52       54.76      6.24 o 
  -2  14   3       97.48       95.24     16.34 o 
  -1  14   3        1.35       -3.81      3.81 o 
   0  14   3        1.66        1.40      6.80 o 
   1  14   3        1.24       -3.25      3.25 o 
   2  14   3       98.23      104.43      8.56 o 
   0   0   4        4.08        6.57      0.63 o 
   1   0   4      159.59      177.75      7.82 o 
   2   0   4      289.91      267.77      6.51 o 
   3   0   4      464.90      434.53     10.39 o 
   4   0   4        1.14        1.73      0.60 o 
   5   0   4       91.69       97.26      3.74 o 
   6   0   4       44.14       39.20      3.11 o 
   7   0   4       64.92       60.63      4.67 o 
   8   0   4      188.55      194.38      8.45 o 
  -8   1   4       49.90       49.04      4.52 o 
  -7   1   4      273.48      269.79      9.86 o 
  -6   1   4      181.85      182.46      8.04 o 
  -5   1   4      176.92      173.00      4.98 o 
  -4   1   4      306.55      297.63      7.19 o 
  -3   1   4      440.46      506.63     12.90 o 
  -2   1   4      401.05      436.25     13.23 o 
  -1   1   4    14492.77    16478.34    575.17 o 
   0   1   4      591.60      646.93     17.82 o 
   1   1   4    14474.13    14216.30    334.20 o 
   2   1   4      394.07      388.40      8.02 o 
   3   1   4      436.66      512.07     13.38 o 
   4   1   4      312.09      306.46      7.43 o 
   5   1   4      180.44      179.27      4.53 o 
   6   1   4      184.93      166.80      6.09 o 
   7   1   4      269.85      264.51      9.78 o 
   8   1   4       50.30       48.31      5.70 o 
  -8   2   4       30.93       30.62      3.63 o 
  -7   2   4        3.92        1.53      1.39 o 
  -6   2   4      329.73      334.98      9.54 o 
  -5   2   4      295.64      271.22      7.85 o 
  -4   2   4      563.23      515.10     11.34 o 
  -3   2   4     2201.64     2207.87     47.00 o 
  -2   2   4      784.41      835.45     44.36 o 
  -1   2   4     7643.02     9046.25    290.77 o 
   0   2   4       76.68       84.96      5.81 o 
   1   2   4     7708.63     8115.08    294.56 o 
   2   2   4      777.59      731.45     13.35 o 
   3   2   4     2211.92     2163.59     37.69 o 
   4   2   4      564.34      519.47     10.13 o 
   5   2   4      283.88      257.03      6.47 o 
   6   2   4      319.07      307.46      9.35 o 
   7   2   4        3.84        2.26      1.84 o 
   8   2   4       30.94       27.79      4.00 o 
  -8   3   4       71.95       77.36      7.85 o 
  -7   3   4        8.98        7.13      2.15 o 
  -6   3   4       54.54       51.88      3.55 o 
  -5   3   4      879.03      853.91     19.89 o 
  -4   3   4      400.11      387.99     11.24 o 
  -3   3   4      534.64      597.85     13.68 o 
  -2   3   4      777.03      945.83     44.61 o 
  -1   3   4      126.37      153.02      8.34 o 
   0   3   4        3.44        4.48      0.91 o 
   1   3   4      133.19      134.90      3.88 o 
   2   3   4      778.37      821.42     17.72 o 
   3   3   4      527.14      553.71     10.60 o 
   4   3   4      395.17      393.74      8.07 o 
   5   3   4      862.09      826.20     19.33 o 
   6   3   4       49.69       45.59      6.33 o 
   7   3   4        7.65        9.37      1.99 o 
   8   3   4       69.66       66.64      5.36 o 
  -8   4   4       20.74       15.63      4.39 o 
  -7   4   4      124.27      134.88      8.47 o 
  -6   4   4       10.56        5.51      1.95 o 
  -5   4   4       67.69       64.65      4.26 o 
  -4   4   4      125.53      135.97      5.51 o 
  -3   4   4        0.95        2.82      0.77 o 
  -2   4   4       52.24       68.63      2.72 o 
  -1   4   4      554.24      579.77     40.09 o 
   0   4   4      250.50      276.49      6.91 o 
   1   4   4      541.30      526.20     12.14 o 
   2   4   4       51.71       60.46      3.04 o 
   3   4   4        0.86        1.72      0.64 o 
   4   4   4      123.35      130.74      4.55 o 
   5   4   4       72.05       62.16      4.92 o 
   6   4   4       11.78        5.45      1.99 o 
   7   4   4      127.63      133.49      7.02 o 
   8   4   4       19.47       21.18      3.81 o 
  -8   5   4      223.39      252.09     15.14 o 
  -7   5   4       47.40       64.41      7.68 o 
  -6   5   4      307.77      310.84     12.79 o 
  -5   5   4      398.44      406.56     12.37 o 
  -4   5   4      941.89      933.14     19.91 o 
  -3   5   4     1132.38     1139.27     25.39 o 
  -2   5   4     1015.70      990.16     30.60 o 
  -1   5   4      369.73      396.99      8.76 o 
   0   5   4      694.05      672.08     13.82 o 
   1   5   4      368.11      385.09      8.67 o 
   2   5   4     1006.43      946.16     20.87 o 
   3   5   4     1129.16     1087.91     21.68 o 
   4   5   4      952.55      894.11     20.19 o 
   5   5   4      400.58      363.94     12.99 o 
   6   5   4      316.58      320.95     11.63 o 
   7   5   4       49.25       50.67      6.82 o 
   8   5   4      223.70      248.51     16.44 o 
  -8   6   4      105.96      109.23     10.69 o 
  -7   6   4       43.49       29.19      5.58 o 
  -6   6   4       23.31       22.02      9.68 o 
  -5   6   4       21.34       20.19      3.26 o 
  -4   6   4      516.52      520.44     14.46 o 
  -3   6   4      334.82      310.64     10.82 o 
  -2   6   4       95.63      102.13      5.57 o 
  -1   6   4       57.57       54.29      3.64 o 
   0   6   4       46.71       45.74      2.77 o 
   1   6   4       57.73       52.27      2.72 o 
   2   6   4       96.39       98.45      3.54 o 
   3   6   4      333.68      315.03      7.71 o 
   4   6   4      515.60      520.30     12.85 o 
   5   6   4       21.51       21.29      3.70 o 
   6   6   4       23.96       24.44      3.13 o 
   7   6   4       43.97       32.93      5.75 o 
   8   6   4      107.65      124.83     11.47 o 
  -7   7   4       71.02       59.44     10.42 o 
  -6   7   4      271.42      283.70     21.65 o 
  -5   7   4       45.05       46.10      3.80 o 
  -4   7   4      134.87      136.38      7.00 o 
  -3   7   4      743.33      697.13     18.56 o 
  -2   7   4      115.68      112.16      4.45 o 
  -1   7   4     1003.49     1004.89     18.94 o 
   0   7   4      245.01      226.96      5.76 o 
   1   7   4      984.60      978.23     20.36 o 
   2   7   4      120.69      116.43      4.56 o 
   3   7   4      730.34      690.26     16.48 o 
   4   7   4      136.36      160.15      5.60 o 
   5   7   4       46.57       55.91      4.22 o 
   6   7   4      268.89      240.09     10.13 o 
   7   7   4       68.46       64.41      8.11 o 
  -7   8   4      110.07      133.24     16.85 o 
  -6   8   4      208.19      206.51     18.22 o 
  -5   8   4       42.63       36.97      3.81 o 
  -4   8   4       48.53       46.98      3.73 o 
  -3   8   4      198.53      185.68      6.39 o 
  -2   8   4      190.56      198.29      6.56 o 
  -1   8   4      376.59      355.72      9.69 o 
   0   8   4      420.45      451.57     10.75 o 
   1   8   4      366.80      340.83      8.77 o 
   2   8   4      186.70      189.52      6.40 o 
   3   8   4      195.29      180.71      6.24 o 
   4   8   4       50.86       52.71      3.71 o 
   5   8   4       44.29       35.57      4.32 o 
   6   8   4      211.26      200.02     16.65 o 
   7   8   4      108.57      100.66     13.37 o 
  -6   9   4       47.93       17.73      6.50 o 
  -5   9   4      123.58      131.14      7.06 o 
  -4   9   4      524.95      530.50     17.90 o 
  -3   9   4      166.63      162.71      6.19 o 
  -2   9   4      413.15      414.56     11.62 o 
  -1   9   4      272.22      245.19      7.81 o 
   0   9   4        0.03        0.18      1.27 o 
   1   9   4      275.41      248.75      7.93 o 
   2   9   4      408.44      434.07     11.73 o 
   3   9   4      170.82      167.83      6.23 o 
   4   9   4      520.47      531.43     14.16 o 
   5   9   4      120.75      122.28      6.79 o 
   6   9   4       48.07       40.22      4.68 o 
  -6  10   4        1.29       -0.01      2.24 o 
  -5  10   4       49.46       49.37      5.91 o 
  -4  10   4      111.82      121.79      9.00 o 
  -3  10   4      388.59      408.96     13.27 o 
  -2  10   4      169.28      157.51      6.27 o 
  -1  10   4        3.28        3.58      2.01 o 
   0  10   4       17.20       15.83      2.37 o 
   1  10   4        4.58        2.71      1.65 o 
   2  10   4      175.39      166.61      6.49 o 
   3  10   4      389.70      402.24     11.57 o 
   4  10   4      114.21      119.68      6.23 o 
   5  10   4       52.32       40.70      4.30 o 
   6  10   4        1.14        0.09      2.51 o 
  -5  11   4       71.07       74.31     11.26 o 
  -4  11   4       14.10       10.18      3.20 o 
  -3  11   4       71.54       64.42      5.67 o 
  -2  11   4      138.71      138.06      7.33 o 
  -1  11   4       28.76       22.20      3.24 o 
   0  11   4       23.61       19.53      3.11 o 
   1  11   4       28.71       26.19      3.01 o 
   2  11   4      141.06      147.49      6.53 o 
   3  11   4       71.31       66.12      9.79 o 
   4  11   4       13.70       12.10      2.62 o 
   5  11   4       71.06       82.91      6.35 o 
  -4  12   4       40.23       44.25      5.16 o 
  -3  12   4       73.22       66.32      5.57 o 
  -2  12   4       53.23       47.28      6.17 o 
  -1  12   4      198.15      198.48      8.74 o 
   0  12   4      261.79      262.12     10.26 o 
   1  12   4      199.14      191.10      8.62 o 
   2  12   4       54.00       58.41      5.50 o 
   3  12   4       71.30       70.51      5.79 o 
   4  12   4       42.85       39.51      4.05 o 
  -3  13   4       13.04       14.15      3.69 o 
  -2  13   4       11.88       14.98      4.03 o 
  -1  13   4       21.93       16.09      3.62 o 
   0  13   4        3.10        2.45      3.38 o 
   1  13   4       21.96       24.63      4.46 o 
   2  13   4       11.95        6.15      3.49 o 
   3  13   4       13.43        3.32      3.22 o 
  -1  14   4       49.01       34.92      6.80 o 
   0  14   4       32.22       44.80     10.74 o 
   1  14   4       47.15       41.03      7.35 o 
   1   0   5      307.03      266.46      5.94 o 
   2   0   5        6.06        4.32      1.49 o 
   3   0   5      882.96      838.66     18.72 o 
   4   0   5      464.15      436.80     10.52 o 
   5   0   5      770.76      726.42     17.37 o 
   6   0   5        7.43        3.62      1.23 o 
   7   0   5      210.86      195.86      8.06 o 
   8   0   5        6.27        6.60      2.27 o 
  -8   1   5      142.27      147.53      7.51 o 
  -7   1   5      167.98      171.32      9.55 o 
  -6   1   5      802.74      754.45     18.37 o 
  -5   1   5      192.03      199.88      6.26 o 
  -4   1   5      915.07      861.68     17.83 o 
  -3   1   5      309.27      355.99      8.83 o 
  -2   1   5     2383.38     2765.05    113.50 o 
  -1   1   5     4901.66     5640.99    183.96 o 
   0   1   5     8072.01     8294.06    261.92 o 
   1   1   5     4949.95     4992.29    117.37 o 
   2   1   5     2341.07     2269.79     46.67 o 
   3   1   5      319.87      354.58      9.84 o 
   4   1   5      931.88      904.31     18.36 o 
   5   1   5      187.61      191.63      7.56 o 
   6   1   5      805.89      777.71     18.96 o 
   7   1   5      171.98      169.22      7.39 o 
   8   1   5      136.88      144.01      7.40 o 
  -8   2   5       13.90        8.36      3.13 o 
  -7   2   5      233.45      229.48     13.76 o 
  -6   2   5      177.56      173.12      6.13 o 
  -5   2   5      512.22      513.20     12.83 o 
  -4   2   5      183.25      192.78      5.84 o 
  -3   2   5       15.54       20.94      2.24 o 
  -2   2   5       81.81       94.55      5.62 o 
  -1   2   5     1366.76     1432.70     50.38 o 
   0   2   5      324.12      295.74      8.93 o 
   1   2   5     1380.88     1335.22     36.37 o 
   2   2   5       84.71       81.77      2.66 o 
   3   2   5       12.75       18.70      1.27 o 
   4   2   5      184.69      196.59      5.54 o 
   5   2   5      516.86      487.00     12.32 o 
   6   2   5      179.75      176.62      6.38 o 
   7   2   5      240.59      237.96      8.05 o 
   8   2   5       14.13       22.12      3.35 o 
  -8   3   5      298.90      320.16     13.54 o 
  -7   3   5       31.41       34.16      6.29 o 
  -6   3   5      207.49      220.75      7.25 o 
  -5   3   5       84.99       98.90      4.22 o 
  -4   3   5      325.30      317.08      9.63 o 
  -3   3   5      322.10      388.53     12.82 o 
  -2   3   5      860.40      990.10     28.72 o 
  -1   3   5       53.04       68.43      4.47 o 
   0   3   5       10.64       12.89      1.22 o 
   1   3   5       49.71       55.95      2.25 o 
   2   3   5      843.72      866.50     19.22 o 
   3   3   5      319.59      335.38      7.34 o 
   4   3   5      330.72      310.29      8.14 o 
   5   3   5       86.93       96.04      4.16 o 
   6   3   5      205.54      210.45      8.13 o 
   7   3   5       33.24       31.50      3.20 o 
   8   3   5      298.58      288.75     17.10 o 
  -8   4   5        4.40        3.39      3.19 o 
  -7   4   5      136.15      117.76     15.61 o 
  -6   4   5       34.53       37.18      3.55 o 
  -5   4   5      864.66      868.05     26.98 o 
  -4   4   5       96.10       90.95      4.45 o 
  -3   4   5      400.45      449.53     17.70 o 
  -2   4   5      434.24      517.24     26.32 o 
  -1   4   5     1546.96     1849.54     71.18 o 
   0   4   5     3284.48     3406.06     63.98 o 
   1   4   5     1587.44     1648.26     32.41 o 
   2   4   5      437.24      444.83     15.31 o 
   3   4   5      386.43      383.15      8.59 o 
   4   4   5      101.19       90.57      3.18 o 
   5   4   5      834.64      818.01     21.44 o 
   6   4   5       36.44       34.37      3.98 o 
   7   4   5      138.23      141.70     10.30 o 
   8   4   5        4.43        3.68      2.74 o 
  -8   5   5       43.60       39.49      6.78 o 
  -7   5   5       38.13       37.39      7.44 o 
  -6   5   5      147.30      153.48      8.15 o 
  -5   5   5      115.30      110.29      5.52 o 
  -4   5   5      146.07      157.90      4.48 o 
  -3   5   5       27.50       30.73      4.00 o 
  -2   5   5       37.82       29.60      2.25 o 
  -1   5   5      546.22      629.29     23.05 o 
   0   5   5      536.90      518.14     10.27 o 
   1   5   5      544.40      574.77     16.37 o 
   2   5   5       37.01       35.59      2.67 o 
   3   5   5       28.06       33.67      3.05 o 
   4   5   5      145.48      133.06      4.68 o 
   5   5   5      116.49       99.78      7.92 o 
   6   5   5      146.18      137.70      6.83 o 
   7   5   5       37.77       27.65      5.09 o 
   8   5   5       42.43       33.57      8.04 o 
  -8   6   5       33.77       24.34      6.86 o 
  -7   6   5      122.81      133.17     11.23 o 
  -6   6   5        3.66        3.95      2.85 o 
  -5   6   5      193.41      191.73     10.14 o 
  -4   6   5      490.15      508.96     12.79 o 
  -3   6   5      416.64      410.46     13.37 o 
  -2   6   5      500.24      482.84     11.87 o 
  -1   6   5      657.43      671.18     12.97 o 
   0   6   5       40.30       50.60      3.68 o 
   1   6   5      647.74      643.04     15.22 o 
   2   6   5      492.97      465.12     10.55 o 
   3   6   5      410.10      399.49      9.29 o 
   4   6   5      497.75      485.11     12.28 o 
   5   6   5      197.14      202.77      7.52 o 
   6   6   5        3.90        2.28      1.87 o 
   7   6   5      123.18      120.48     10.66 o 
   8   6   5       32.96       35.95      6.33 o 
  -7   7   5       65.44       80.83     13.07 o 
  -6   7   5       74.56       73.00     11.50 o 
  -5   7   5        9.04        9.25      2.04 o 
  -4   7   5      103.01       98.18      4.87 o 
  -3   7   5      162.89      150.92      5.93 o 
  -2   7   5      533.62      516.49     14.52 o 
  -1   7   5      342.94      340.61      8.58 o 
   0   7   5       53.03       61.55      3.23 o 
   1   7   5      340.14      335.89      8.32 o 
   2   7   5      540.41      510.09     12.77 o 
   3   7   5      160.63      160.57      6.86 o 
   4   7   5      102.39       91.57      4.50 o 
   5   7   5        8.51        7.39      2.10 o 
   6   7   5       72.74       64.77      6.50 o 
   7   7   5       65.55       67.93      8.19 o 
  -7   8   5       79.45       71.92     12.02 o 
  -6   8   5       15.61       23.27      6.99 o 
  -5   8   5      308.47      321.04     11.85 o 
  -4   8   5       52.63       56.16      6.63 o 
  -3   8   5       60.92       51.95      3.94 o 
  -2   8   5      479.05      483.47     14.27 o 
  -1   8   5      453.62      435.58     11.31 o 
   0   8   5      132.69      129.42      4.67 o 
   1   8   5      442.01      415.35     10.25 o 
   2   8   5      488.86      513.87     13.05 o 
   3   8   5       54.65       50.37      3.46 o 
   4   8   5       50.08       56.07      3.80 o 
   5   8   5      311.10      318.60     11.02 o 
   6   8   5       14.16       14.27      3.04 o 
   7   8   5       76.76       80.89      9.26 o 
  -6   9   5      284.32      313.13     24.40 o 
  -5   9   5       26.58       29.59      4.29 o 
  -4   9   5       43.61       46.61      4.58 o 
  -3   9   5        7.08        6.13      2.20 o 
  -2   9   5      110.91      100.95      7.09 o 
  -1   9   5      540.83      538.29     14.08 o 
   0   9   5     1703.09     1650.96     33.36 o 
   1   9   5      538.10      552.44     12.86 o 
   2   9   5      115.29      107.77      5.25 o 
   3   9   5        6.15        5.06      1.82 o 
   4   9   5       43.31       42.63      3.61 o 
   5   9   5       27.01       25.26      4.07 o 
   6   9   5      288.34      310.78     13.01 o 
  -6  10   5       22.73       12.03      6.36 o 
  -5  10   5        1.71       -1.68      2.04 o 
  -4  10   5       36.23       39.02      4.49 o 
  -3  10   5       13.62       14.79      3.86 o 
  -2  10   5       64.31       61.51      5.41 o 
  -1  10   5       98.74      105.22      6.12 o 
   0  10   5      287.86      289.90      9.07 o 
   1  10   5      100.44      106.29      5.50 o 
   2  10   5       63.83       64.58      4.35 o 
   3  10   5       14.87       15.60      2.80 o 
   4  10   5       35.94       35.94      4.20 o 
   5  10   5        1.34        2.49      2.10 o 
   6  10   5       23.86       26.45      4.33 o 
  -5  11   5       21.13       14.40      5.20 o 
  -4  11   5      141.89      167.91      9.97 o 
  -3  11   5        9.38        4.55      2.46 o 
  -2  11   5      250.36      249.46     11.44 o 
  -1  11   5       28.17       21.99      3.55 o 
   0  11   5       96.85       89.28      5.15 o 
   1  11   5       30.45       26.23      3.02 o 
   2  11   5      256.53      271.34      9.93 o 
   3  11   5        8.93        4.42      2.26 o 
   4  11   5      139.00      147.48      7.14 o 
   5  11   5       19.64       16.05      3.38 o 
  -4  12   5       17.54       15.77      3.83 o 
  -3  12   5       20.14       17.58      3.57 o 
  -2  12   5        0.80       -2.01      2.61 o 
  -1  12   5       27.27       28.88      4.28 o 
   0  12   5       22.93       21.72      4.29 o 
   1  12   5       27.14       29.73      5.56 o 
   2  12   5        0.76       -0.07      2.00 o 
   3  12   5       20.06       17.08      3.36 o 
   4  12   5       17.13       11.57      2.71 o 
  -3  13   5      265.49      290.78     22.60 o 
  -2  13   5      280.42      314.67     14.17 o 
  -1  13   5      126.89      149.04     11.96 o 
   0  13   5      158.80      162.32     10.26 o 
   1  13   5      123.38      138.91      9.73 o 
   2  13   5      284.18      329.48     11.17 o 
   3  13   5      264.21      263.26     12.60 o 
  -1  14   5       20.53       17.65      8.69 o 
   0  14   5       38.74       24.50      8.47 o 
   1  14   5       21.88       14.57      8.27 o 
   0   0   6     3242.70     3212.26     73.39 o 
   1   0   6     3111.71     2932.40     80.59 o 
   2   0   6       81.85       72.45      3.16 o 
   3   0   6       14.45       27.81      2.17 o 
   4   0   6        3.21        0.35      0.75 o 
   5   0   6      130.13      116.61      4.55 o 
   6   0   6        4.24        5.34      1.29 o 
   7   0   6     1171.44     1197.17     31.02 o 
   8   0   6       13.73       13.33      3.83 o 
  -8   1   6        8.30        3.68      4.24 o 
  -7   1   6       57.57       57.99      4.57 o 
  -6   1   6       14.86       13.97      1.94 o 
  -5   1   6      218.71      215.67      7.33 o 
  -4   1   6      193.82      218.12      7.39 o 
  -3   1   6      148.85      155.77      4.65 o 
  -2   1   6      760.41      935.16     30.78 o 
  -1   1   6     3242.22     3575.94    125.41 o 
   0   1   6     3022.41     3164.88     67.63 o 
   1   1   6     3247.23     3303.47     82.96 o 
   2   1   6      772.06      814.51     17.76 o 
   3   1   6      149.75      142.68      4.21 o 
   4   1   6      192.71      218.75      6.45 o 
   5   1   6      215.74      206.49      7.55 o 
   6   1   6       15.50        9.82      1.84 o 
   7   1   6       57.99       53.02      3.85 o 
   8   1   6        7.77        4.64      2.69 o 
  -8   2   6       11.58        8.54      4.29 o 
  -7   2   6       42.51       51.85      5.04 o 
  -6   2   6       62.90       60.25      5.27 o 
  -5   2   6      818.53      799.37     18.74 o 
  -4   2   6      282.33      295.66      8.03 o 
  -3   2   6     1411.52     1494.27     49.74 o 
  -2   2   6     2133.32     2636.58    132.01 o 
  -1   2   6      249.56      310.66     14.97 o 
   0   2   6     1293.49     1314.69     31.25 o 
   1   2   6      266.63      288.88      8.94 o 
   2   2   6     2125.14     2246.38     46.43 o 
   3   2   6     1408.04     1384.66     29.20 o 
   4   2   6      281.96      299.03      8.02 o 
   5   2   6      804.02      767.72     19.88 o 
   6   2   6       64.15       53.88      2.94 o 
   7   2   6       46.05       44.67      3.64 o 
   8   2   6       11.12       10.93      3.34 o 
  -8   3   6      171.77      189.34     12.84 o 
  -7   3   6       28.47       28.08      3.75 o 
  -6   3   6      368.17      360.37     16.01 o 
  -5   3   6       16.81       14.49      1.90 o 
  -4   3   6      583.77      628.25     17.04 o 
  -3   3   6       55.06       91.99      3.64 o 
  -2   3   6      983.74     1103.44     58.50 o 
  -1   3   6      531.99      652.82     33.51 o 
   0   3   6     1941.78     1912.17     44.59 o 
   1   3   6      533.33      566.15     12.94 o 
   2   3   6      961.81      942.06     20.75 o 
   3   3   6       56.82       77.81      2.86 o 
   4   3   6      601.14      609.61     17.98 o 
   5   3   6       17.81       15.24      2.04 o 
   6   3   6      363.48      343.10      9.76 o 
   7   3   6       29.12       24.58      2.87 o 
   8   3   6      169.01      180.31      9.55 o 
  -8   4   6       91.70      100.12     13.59 o 
  -7   4   6       12.18       10.00      3.55 o 
  -6   4   6       11.62       12.98      2.87 o 
  -5   4   6      262.31      257.24      9.00 o 
  -4   4   6      398.84      443.82     12.94 o 
  -3   4   6      355.24      407.80     19.99 o 
  -2   4   6      147.06      166.54      6.14 o 
  -1   4   6      422.34      441.81     45.81 o 
   0   4   6      759.00      757.56     15.37 o 
   1   4   6      424.02      413.56      9.18 o 
   2   4   6      148.79      137.77      4.34 o 
   3   4   6      355.93      341.37      9.73 o 
   4   4   6      397.51      430.72      9.71 o 
   5   4   6      268.21      257.91      8.52 o 
   6   4   6       11.36       10.76      2.91 o 
   7   4   6       12.33       17.70      3.32 o 
   8   4   6       91.95       88.44      7.26 o 
  -8   5   6       32.23       32.88      5.98 o 
  -7   5   6       50.67       50.76      6.89 o 
  -6   5   6      106.25      112.86      7.12 o 
  -5   5   6        9.97        5.71      2.15 o 
  -4   5   6     1841.30     1861.31     40.30 o 
  -3   5   6       46.11       60.35      3.00 o 
  -2   5   6     1366.70     1504.71     89.42 o 
  -1   5   6       29.04       34.76      2.16 o 
   0   5   6       67.89       49.39      2.67 o 
   1   5   6       30.10       32.61      2.15 o 
   2   5   6     1363.75     1321.41     28.43 o 
   3   5   6       46.28       59.43      2.60 o 
   4   5   6     1849.05     1780.65     38.20 o 
   5   5   6        9.14        3.56      1.82 o 
   6   5   6      109.57      101.43      6.12 o 
   7   5   6       50.25       40.46     14.67 o 
   8   5   6       27.76       20.86      4.98 o 
  -8   6   6      110.13      119.28     11.06 o 
  -7   6   6      164.71      191.62     12.63 o 
  -6   6   6       23.17       19.73      3.53 o 
  -5   6   6       30.05       24.30      3.60 o 
  -4   6   6      313.84      316.88      9.83 o 
  -3   6   6      306.61      312.49     10.46 o 
  -2   6   6      311.97      347.93     10.03 o 
  -1   6   6      330.02      327.37      7.82 o 
   0   6   6       41.14       43.90      2.74 o 
   1   6   6      330.44      322.66      7.92 o 
   2   6   6      312.82      332.27      8.78 o 
   3   6   6      306.99      321.23     10.04 o 
   4   6   6      315.87      283.29      8.13 o 
   5   6   6       29.94       28.11      5.10 o 
   6   6   6       22.51       22.32      3.22 o 
   7   6   6      164.38      177.70     11.85 o 
   8   6   6      109.48      115.99     10.95 o 
  -7   7   6        9.20        8.12      5.24 o 
  -6   7   6      220.88      230.46     19.10 o 
  -5   7   6       56.60       50.74      6.53 o 
  -4   7   6      125.71      129.44      6.27 o 
  -3   7   6      365.15      369.13     10.96 o 
  -2   7   6     1210.11     1220.31     30.84 o 
  -1   7   6      159.47      158.17      5.39 o 
   0   7   6     1956.36     1941.53     35.11 o 
   1   7   6      162.51      161.39      5.48 o 
   2   7   6     1235.20     1229.25     27.12 o 
   3   7   6      365.24      350.18      9.65 o 
   4   7   6      117.73      124.04      5.02 o 
   5   7   6       57.24       49.78      4.07 o 
   6   7   6      220.01      241.41     10.44 o 
   7   7   6        9.66        6.00      2.60 o 
  -7   8   6       34.28       35.10      8.94 o 
  -6   8   6       23.19       23.09      7.23 o 
  -5   8   6       89.01       87.12      6.21 o 
  -4   8   6       77.16       73.17      5.62 o 
  -3   8   6        5.42        5.91      1.93 o 
  -2   8   6      291.41      306.08     10.07 o 
  -1   8   6       16.14        8.82      2.02 o 
   0   8   6        1.21        1.60      1.25 o 
   1   8   6       18.25       15.40      1.98 o 
   2   8   6      293.89      312.65      9.07 o 
   3   8   6        4.58        4.29      1.58 o 
   4   8   6       76.73       69.20      4.46 o 
   5   8   6       87.38       95.97      4.99 o 
   6   8   6       23.41       22.76      3.88 o 
   7   8   6       33.24       36.79      4.18 o 
  -6   9   6       37.35       43.99      9.73 o 
  -5   9   6       50.38       46.43      4.39 o 
  -4   9   6      192.33      207.63      9.53 o 
  -3   9   6       34.77       30.05      3.67 o 
  -2   9   6      352.60      339.06     13.02 o 
  -1   9   6       29.64       29.73      2.87 o 
   0   9   6      338.76      338.34     18.25 o 
   1   9   6       28.89       22.86      2.41 o 
   2   9   6      347.25      330.16      9.80 o 
   3   9   6       34.30       27.75      3.33 o 
   4   9   6      195.78      198.66      7.23 o 
   5   9   6       50.74       49.98      3.84 o 
   6   9   6       37.81       32.22     10.22 o 
  -6  10   6       83.11       95.87     14.63 o 
  -5  10   6       81.47       80.67      6.12 o 
  -4  10   6      278.29      303.55     12.27 o 
  -3  10   6       85.89       88.79      6.58 o 
  -2  10   6        0.83       -0.45      1.91 o 
  -1  10   6      615.60      634.06     21.28 o 
   0  10   6       54.87       61.10      4.08 o 
   1  10   6      607.57      625.21     16.23 o 
   2  10   6        1.04       -1.06      1.63 o 
   3  10   6       84.96       86.17      5.79 o 
   4  10   6      275.34      280.92      9.35 o 
   5  10   6       84.89       87.62      5.40 o 
   6  10   6       81.60       72.28      7.18 o 
  -5  11   6      194.99      218.57     10.14 o 
  -4  11   6       82.65       73.07      6.26 o 
  -3  11   6       17.90       23.96      3.77 o 
  -2  11   6       53.10       61.58      5.78 o 
  -1  11   6      112.40      111.92      6.77 o 
   0  11   6      112.85      114.57      5.93 o 
   1  11   6      112.16      107.47      5.98 o 
   2  11   6       53.30       60.40      4.51 o 
   3  11   6       17.55       11.58      2.99 o 
   4  11   6       83.42       75.79      5.24 o 
   5  11   6      193.74      203.78      8.14 o 
  -4  12   6        8.90        7.72      3.25 o 
  -3  12   6      313.43      326.64     17.26 o 
  -2  12   6       35.93       38.54      5.07 o 
  -1  12   6      122.77      136.05      9.07 o 
   0  12   6      196.25      199.54     10.40 o 
   1  12   6      121.56      146.59      9.15 o 
   2  12   6       35.32       28.62      3.71 o 
   3  12   6      311.64      333.64     12.39 o 
   4  12   6        9.39        4.47      2.91 o 
  -3  13   6       14.46        8.20      4.08 o 
  -2  13   6       34.38       33.10      3.98 o 
  -1  13   6       34.26       35.83      7.27 o 
   0  13   6       31.63       28.69      5.04 o 
   1  13   6       34.68       37.52      5.64 o 
   2  13   6       33.19       43.17      4.97 o 
   3  13   6       14.74       11.34      3.84 o 
  -1  14   6       20.04       18.61      8.60 o 
   0  14   6       16.32       17.18      8.16 o 
   1  14   6       21.50        1.99      7.49 o 
   1   0   7      765.07      853.43     20.32 o 
   2   0   7     2929.52     3170.34     64.74 o 
   3   0   7      259.84      254.74      7.48 o 
   4   0   7      109.43       95.69      4.22 o 
   5   0   7      443.13      459.66     11.93 o 
   6   0   7        9.16        6.02      1.57 o 
   7   0   7       25.85       24.35      3.07 o 
  -8   1   7      122.33      134.93     23.59 o 
  -7   1   7       31.82       27.48      5.43 o 
  -6   1   7      255.33      253.75      7.95 o 
  -5   1   7       87.86       82.13      3.98 o 
  -4   1   7      562.80      543.08     13.09 o 
  -3   1   7       24.32       26.80      1.85 o 
  -2   1   7     2455.34     2777.47     74.17 o 
  -1   1   7      320.35      355.84     10.27 o 
   0   1   7     5104.46     5079.56     94.80 o 
   1   1   7      319.99      333.16      8.74 o 
   2   1   7     2424.77     2439.99     51.15 o 
   3   1   7       24.13       20.95      1.60 o 
   4   1   7      559.29      535.92     13.09 o 
   5   1   7       87.54       81.59      4.23 o 
   6   1   7      265.46      264.66      7.21 o 
   7   1   7       31.77       23.10      2.93 o 
   8   1   7      115.24      110.29      8.26 o 
  -8   2   7       56.30       49.23      7.05 o 
  -7   2   7      200.00      219.48     12.87 o 
  -6   2   7      136.60      119.42      5.12 o 
  -5   2   7      155.28      151.79      6.35 o 
  -4   2   7      101.79      100.07      3.89 o 
  -3   2   7      283.47      315.47     11.67 o 
  -2   2   7      787.02     1013.85     51.61 o 
  -1   2   7      420.61      439.00     11.00 o 
   0   2   7      787.24      775.40     15.24 o 
   1   2   7      417.28      396.85     10.62 o 
   2   2   7      785.63      866.82     18.66 o 
   3   2   7      284.16      276.30      6.93 o 
   4   2   7      100.92       92.27      4.87 o 
   5   2   7      158.99      151.75      4.83 o 
   6   2   7      138.26      123.13      4.66 o 
   7   2   7      199.62      193.15      7.19 o 
   8   2   7       55.79       50.09      5.66 o 
  -8   3   7       93.30       92.18     14.62 o 
  -7   3   7       12.84       16.24      4.23 o 
  -6   3   7       43.10       47.73      4.65 o 
  -5   3   7       23.40       27.05      2.86 o 
  -4   3   7      182.20      192.59      6.95 o 
  -3   3   7      183.12      220.23      8.81 o 
  -2   3   7     1024.29     1249.95     57.21 o 
  -1   3   7      124.82      121.64      5.90 o 
   0   3   7      529.48      482.17     12.42 o 
   1   3   7      125.35      112.66      4.12 o 
   2   3   7     1056.06     1083.18     26.11 o 
   3   3   7      181.47      173.03      4.57 o 
   4   3   7      184.76      190.84      4.98 o 
   5   3   7       22.89       24.83      2.75 o 
   6   3   7       42.79       51.26      3.70 o 
   7   3   7       12.25        8.74      2.23 o 
   8   3   7       97.49       92.15      9.50 o 
  -8   4   7        0.13        1.37      2.65 o 
  -7   4   7       96.43      110.07     10.18 o 
  -6   4   7      175.98      162.69     10.36 o 
  -5   4   7      351.74      345.12     16.92 o 
  -4   4   7      178.67      194.59      8.17 o 
  -3   4   7      882.84      999.49     46.96 o 
  -2   4   7      231.66      313.47     14.95 o 
  -1   4   7      564.33      587.49     24.77 o 
   0   4   7      252.19      291.87      7.48 o 
   1   4   7      558.53      529.29     11.53 o 
   2   4   7      231.53      258.06      6.45 o 
   3   4   7      882.53      851.51     17.41 o 
   4   4   7      179.18      175.12      5.18 o 
   5   4   7      363.00      349.06     10.66 o 
   6   4   7      175.78      161.02      6.54 o 
   7   4   7       98.89      118.97      8.64 o 
   8   4   7        0.13        1.34      3.14 o 
  -8   5   7       54.93       63.06     16.74 o 
  -7   5   7       40.52       51.81      7.22 o 
  -6   5   7       11.64       12.84      3.16 o 
  -5   5   7      587.15      653.37     21.42 o 
  -4   5   7      209.77      236.32      9.08 o 
  -3   5   7      303.43      352.35     13.02 o 
  -2   5   7      414.48      470.59     14.12 o 
  -1   5   7      144.30      171.25      5.46 o 
   0   5   7      320.66      270.44      6.69 o 
   1   5   7      143.57      153.52      4.59 o 
   2   5   7      413.13      415.50     11.23 o 
   3   5   7      304.80      318.22      7.67 o 
   4   5   7      206.06      204.36      6.24 o 
   5   5   7      586.74      601.39     19.69 o 
   6   5   7       10.74       11.13      3.61 o 
   7   5   7       39.94       31.74      5.58 o 
   8   5   7       56.59       55.31     11.45 o 
  -7   6   7      202.40      237.06     15.71 o 
  -6   6   7        6.30        6.63      2.61 o 
  -5   6   7      643.10      668.51     22.24 o 
  -4   6   7       21.65       18.41      2.99 o 
  -3   6   7      420.40      416.55     14.00 o 
  -2   6   7      237.71      239.09     10.70 o 
  -1   6   7      479.47      462.89     14.97 o 
   0   6   7      194.99      188.70      5.41 o 
   1   6   7      466.92      445.75     10.31 o 
   2   6   7      238.83      221.78      6.66 o 
   3   6   7      431.77      424.52     10.46 o 
   4   6   7       22.08       19.24      2.97 o 
   5   6   7      649.49      639.03     20.73 o 
   6   6   7        6.53        3.61      2.59 o 
   7   6   7      198.25      222.43      9.59 o 
  -7   7   7      109.16      138.76     17.19 o 
  -6   7   7       63.30       64.48     10.66 o 
  -5   7   7       37.19       30.21      4.77 o 
  -4   7   7      139.84      143.64     10.90 o 
  -3   7   7       24.79       23.01      2.88 o 
  -2   7   7      649.12      614.37     16.79 o 
  -1   7   7      111.94      102.91      4.34 o 
   0   7   7       39.01       41.44      2.70 o 
   1   7   7      111.75      104.47      6.10 o 
   2   7   7      640.24      620.78     17.87 o 
   3   7   7       24.25       20.66      2.67 o 
   4   7   7      139.07      137.80      5.31 o 
   5   7   7       36.94       32.62      3.18 o 
   6   7   7       62.37       60.65      5.65 o 
   7   7   7      109.88      123.61     11.10 o 
  -7   8   7      286.44      301.84     24.36 o 
  -6   8   7       72.82       76.86     12.12 o 
  -5   8   7      294.02      302.72     11.37 o 
  -4   8   7       23.52       23.68      3.10 o 
  -3   8   7      184.44      200.41      8.68 o 
  -2   8   7       48.63       53.39      4.54 o 
  -1   8   7      802.86      820.12     21.85 o 
   0   8   7      187.34      183.87      5.82 o 
   1   8   7      806.72      813.81     19.18 o 
   2   8   7       49.42       53.26      4.57 o 
   3   8   7      182.05      196.26      8.82 o 
   4   8   7       23.87       23.95      2.76 o 
   5   8   7      292.95      301.59     10.29 o 
   6   8   7       72.27       66.01      5.82 o 
   7   8   7      288.46      289.65     12.05 o 
  -6   9   7       33.39       35.38      8.76 o 
  -5   9   7       79.71       84.89      5.81 o 
  -4   9   7       49.20       39.61      4.29 o 
  -3   9   7      100.43       95.69      6.52 o 
  -2   9   7      383.25      400.13     14.55 o 
  -1   9   7       34.90       23.29      3.46 o 
   0   9   7      239.26      236.09      7.83 o 
   1   9   7       35.07       27.25      2.57 o 
   2   9   7      384.29      401.69     11.32 o 
   3   9   7      100.70       89.90      5.71 o 
   4   9   7       50.91       41.59      3.52 o 
   5   9   7       80.02       93.82      5.85 o 
   6   9   7       31.49       26.27      4.18 o 
  -6  10   7        9.83       13.71      6.57 o 
  -5  10   7       77.90       74.31      7.90 o 
  -4  10   7       58.58       53.76      5.13 o 
  -3  10   7      159.81      169.98      8.36 o 
  -2  10   7       12.34       12.01      2.78 o 
  -1  10   7      180.13      176.47      9.07 o 
   0  10   7       28.03       19.36      2.92 o 
   1  10   7      186.89      185.91      6.97 o 
   2  10   7       12.69       11.64      2.30 o 
   3  10   7      161.15      147.06      7.41 o 
   4  10   7       59.75       54.88      4.33 o 
   5  10   7       74.30       80.28      5.17 o 
   6  10   7       10.39        8.81      3.15 o 
  -5  11   7       18.32        9.73      4.50 o 
  -4  11   7      229.89      230.89     10.71 o 
  -3  11   7       13.40        8.78      2.89 o 
  -2  11   7      123.93      130.33      8.04 o 
  -1  11   7        7.35        7.61      2.62 o 
   0  11   7       35.56       35.60      5.16 o 
   1  11   7        7.31        3.83      2.31 o 
   2  11   7      119.86      121.44      7.82 o 
   3  11   7       13.48       10.45      2.81 o 
   4  11   7      230.09      222.98      8.39 o 
   5  11   7       18.35       12.11      2.72 o 
  -4  12   7       39.62       39.69      6.04 o 
  -3  12   7       23.56       20.22      4.08 o 
  -2  12   7       19.64       11.02      3.30 o 
  -1  12   7       79.48       79.30      6.51 o 
   0  12   7        0.22       -1.21      2.88 o 
   1  12   7       79.75       93.24      7.66 o 
   2  12   7       19.24       20.73      3.67 o 
   3  12   7       23.64       19.18      5.18 o 
   4  12   7       39.90       37.52      4.20 o 
  -3  13   7        9.41        6.28      7.16 o 
  -2  13   7      114.10      131.49      9.34 o 
  -1  13   7        5.33        2.58      2.99 o 
   0  13   7      258.26      290.84     13.65 o 
   1  13   7        5.33        6.29      3.77 o 
   2  13   7      106.72      115.21      7.86 o 
   3  13   7        9.21        9.77      3.51 o 
   0  14   7        3.27       -5.68      5.68 o 
   0   0   8      304.01      318.85      8.20 o 
   1   0   8     1788.47     1685.39     32.10 o 
   2   0   8      208.79      199.49      8.83 o 
   3   0   8      922.16      902.15     22.43 o 
   4   0   8      127.01      100.70      5.83 o 
   5   0   8     1887.94     1800.93     39.58 o 
   6   0   8       31.00       24.40      2.62 o 
   7   0   8      262.32      281.03      9.57 o 
   8   0   8       86.39       77.37      8.73 o 
  -8   1   8       40.83       38.61      6.36 o 
  -7   1   8       51.26       51.06      5.22 o 
  -6   1   8       41.57       43.15      3.21 o 
  -5   1   8      265.69      260.77      7.73 o 
  -4   1   8      280.41      281.84      7.74 o 
  -3   1   8      217.03      248.45      6.67 o 
  -2   1   8      708.32      775.45     23.62 o 
  -1   1   8      291.53      353.91      8.57 o 
   0   1   8      652.16      602.10     11.16 o 
   1   1   8      292.89      341.14      8.13 o 
   2   1   8      704.70      732.59     15.90 o 
   3   1   8      217.83      242.34      8.63 o 
   4   1   8      274.38      274.81      8.62 o 
   5   1   8      263.53      261.13      7.79 o 
   6   1   8       39.96       38.25      2.67 o 
   7   1   8       50.49       48.25      4.41 o 
   8   1   8       42.04       44.95      9.27 o 
  -8   2   8       33.63       18.91      4.65 o 
  -7   2   8      136.84      157.46      9.23 o 
  -6   2   8       73.53       69.32      5.83 o 
  -5   2   8      106.56      105.47      5.51 o 
  -4   2   8      636.52      684.27     24.71 o 
  -3   2   8     1059.88     1280.06     65.76 o 
  -2   2   8     1477.49     1679.01     54.24 o 
  -1   2   8      997.29     1116.80     43.45 o 
   0   2   8     1413.50     1395.30     26.84 o 
   1   2   8      983.30      989.63     24.71 o 
   2   2   8     1462.39     1535.58     32.35 o 
   3   2   8     1058.92     1060.99     22.92 o 
   4   2   8      644.60      646.13     19.63 o 
   5   2   8      103.87       99.97      4.28 o 
   6   2   8       75.59       78.94      4.05 o 
   7   2   8      133.19      128.98      9.52 o 
   8   2   8       32.64       39.31      9.61 o 
  -8   3   8       52.91       57.05     16.01 o 
  -7   3   8       36.70       29.17      4.14 o 
  -6   3   8       68.17       64.33      5.62 o 
  -5   3   8       15.49       12.89      2.66 o 
  -4   3   8     1200.90     1260.67     38.46 o 
  -3   3   8       43.03       46.69      2.04 o 
  -2   3   8     1527.23     1587.99     47.09 o 
  -1   3   8      194.05      244.76     12.11 o 
   0   3   8      328.27      316.86      8.80 o 
   1   3   8      191.83      233.82      7.01 o 
   2   3   8     1550.07     1431.48     34.93 o 
   3   3   8       42.79       37.60      2.05 o 
   4   3   8     1188.25     1144.71     24.90 o 
   5   3   8       15.96       15.88      2.14 o 
   6   3   8       65.61       62.80      4.64 o 
   7   3   8       37.67       30.16      3.09 o 
   8   3   8       57.30       44.36     10.43 o 
  -8   4   8       25.00       21.49      5.32 o 
  -7   4   8      250.35      259.74     15.03 o 
  -6   4   8      193.26      211.05      9.88 o 
  -5   4   8      279.28      279.63     18.65 o 
  -4   4   8      329.74      328.33     17.09 o 
  -3   4   8      756.65      805.16     40.81 o 
  -2   4   8      657.79      760.31     36.97 o 
  -1   4   8     1681.44     1838.24     56.99 o 
   0   4   8        0.91       -0.78      0.78 o 
   1   4   8     1663.18     1686.61     36.29 o 
   2   4   8      658.36      668.11     15.43 o 
   3   4   8      752.24      669.37     15.36 o 
   4   4   8      325.47      300.30      8.00 o 
   5   4   8      287.70      274.89      8.98 o 
   6   4   8      194.85      199.57      7.63 o 
   7   4   8      247.87      254.17      9.72 o 
   8   4   8       25.69       20.40      5.26 o 
  -8   5   8      283.10      346.48     24.72 o 
  -7   5   8       22.68       27.47      5.51 o 
  -6   5   8      169.74      166.07      8.71 o 
  -5   5   8      114.43      125.65      7.35 o 
  -4   5   8      296.76      289.30     10.58 o 
  -3   5   8       88.18       89.93      4.78 o 
  -2   5   8      365.01      397.90     14.61 o 
  -1   5   8       51.47       48.86      2.58 o 
   0   5   8      921.54      877.52     19.63 o 
   1   5   8       51.36       45.83      2.82 o 
   2   5   8      352.15      341.04      8.33 o 
   3   5   8       85.19       80.65      3.48 o 
   4   5   8      276.40      253.87      7.32 o 
   5   5   8      112.28      100.82      8.25 o 
   6   5   8      168.05      166.79      8.50 o 
   7   5   8       22.38       21.37      3.71 o 
   8   5   8      284.33      357.25     29.39 o 
  -7   6   8       24.03       23.53      5.32 o 
  -6   6   8       30.39       26.10      4.07 o 
  -5   6   8       47.03       49.79     10.77 o 
  -4   6   8       41.34       45.02      3.40 o 
  -3   6   8      319.89      286.18     11.10 o 
  -2   6   8      156.56      151.80      6.58 o 
  -1   6   8       42.13       42.16      3.10 o 
   0   6   8       90.27      106.45      4.23 o 
   1   6   8       41.97       41.72      2.60 o 
   2   6   8      157.38      144.77      7.58 o 
   3   6   8      318.74      270.62      7.82 o 
   4   6   8       42.13       44.16      3.24 o 
   5   6   8       47.69       43.24      3.41 o 
   6   6   8       29.59       25.64      3.58 o 
   7   6   8       23.71       19.25      3.88 o 
  -7   7   8       17.46       15.22      4.96 o 
  -6   7   8      141.67      149.25      9.60 o 
  -5   7   8      137.24      128.96      9.24 o 
  -4   7   8      569.00      574.61     18.58 o 
  -3   7   8       56.75       54.19      4.28 o 
  -2   7   8      312.51      309.54     14.92 o 
  -1   7   8      119.16      105.71      4.82 o 
   0   7   8      254.98      248.65      6.89 o 
   1   7   8      122.66      121.11      4.48 o 
   2   7   8      312.61      308.24      8.78 o 
   3   7   8       58.44       60.30      4.60 o 
   4   7   8      568.23      548.00     13.98 o 
   5   7   8      134.47      123.48      7.45 o 
   6   7   8      140.69      135.25      7.58 o 
   7   7   8       16.37       12.73      8.22 o 
  -7   8   8       55.23       48.14     10.54 o 
  -6   8   8       18.79       22.67      4.95 o 
  -5   8   8       25.61       24.25      3.26 o 
  -4   8   8       74.53       78.87      9.29 o 
  -3   8   8      249.77      253.78     10.23 o 
  -2   8   8      743.39      708.49     22.82 o 
  -1   8   8      275.08      247.16     23.95 o 
   0   8   8       92.56       92.86      4.70 o 
   1   8   8      283.89      263.40      9.02 o 
   2   8   8      746.28      740.52     21.79 o 
   3   8   8      258.68      265.10      9.31 o 
   4   8   8       73.64       79.74      4.61 o 
   5   8   8       26.38       25.90      3.08 o 
   6   8   8       18.97       16.91      3.49 o 
   7   8   8       55.94       71.22     17.41 o 
  -6   9   8       18.28       14.83      6.82 o 
  -5   9   8      115.02      107.95      6.51 o 
  -4   9   8      128.04      138.33      7.45 o 
  -3   9   8        6.53        4.18      2.19 o 
  -2   9   8      124.82      133.30      7.06 o 
  -1   9   8      156.93      156.45      6.85 o 
   0   9   8        2.58        2.41      1.63 o 
   1   9   8      153.97      149.96      5.55 o 
   2   9   8      118.57      130.72      5.75 o 
   3   9   8        6.10        6.30      2.19 o 
   4   9   8      130.04      140.88      5.98 o 
   5   9   8      117.42      119.47      6.57 o 
   6   9   8       15.75       14.83      3.49 o 
  -6  10   8       18.74       16.99      7.07 o 
  -5  10   8      456.14      513.97     28.84 o 
  -4  10   8       29.24       37.11      4.36 o 
  -3  10   8      411.55      429.19     17.67 o 
  -2  10   8       30.37       28.90      4.25 o 
  -1  10   8      321.52      320.68     11.55 o 
   0  10   8        0.82        1.65      2.03 o 
   1  10   8      329.22      349.01     11.74 o 
   2  10   8       29.24       31.25      3.30 o 
   3  10   8      408.62      442.79     14.08 o 
   4  10   8       29.98       31.76      3.39 o 
   5  10   8      449.23      502.03     16.04 o 
   6  10   8       18.93       23.05      5.07 o 
  -5  11   8       18.99       18.19      3.54 o 
  -4  11   8       11.16        8.14      2.92 o 
  -3  11   8       64.72       69.41      7.70 o 
  -2  11   8       88.08       94.98      7.10 o 
  -1  11   8       72.18       82.67      5.95 o 
   0  11   8      147.25      133.33     13.42 o 
   1  11   8       72.52       70.76      5.57 o 
   2  11   8       86.41       78.42      5.92 o 
   3  11   8       64.05       59.52      5.20 o 
   4  11   8       11.48       11.88      2.87 o 
   5  11   8       18.33       15.30      3.14 o 
  -4  12   8       59.99       50.95      6.76 o 
  -3  12   8      294.71      336.08     13.93 o 
  -2  12   8       20.47       13.73      3.10 o 
  -1  12   8      222.73      263.71     10.82 o 
   0  12   8       31.24       29.24      4.20 o 
   1  12   8      229.40      277.48     16.49 o 
   2  12   8       19.82       21.24      3.71 o 
   3  12   8      300.83      320.59     12.28 o 
   4  12   8       61.15       54.67      4.74 o 
  -3  13   8       28.91       21.09      5.34 o 
  -2  13   8      105.53      114.42     18.37 o 
  -1  13   8        3.67       -0.96      2.46 o 
   0  13   8       30.56       25.30      4.92 o 
   1  13   8        3.61        3.10      3.81 o 
   2  13   8      105.71      123.67     11.89 o 
   3  13   8       29.13       23.35      4.77 o 
   1   0   9      313.23      292.25      6.40 o 
   2   0   9      601.84      613.89     16.95 o 
   3   0   9       90.13       78.29      4.13 o 
   4   0   9      257.28      269.19      7.52 o 
   5   0   9       47.97       41.17      2.93 o 
   6   0   9       16.43        9.25      2.00 o 
   7   0   9        1.87        2.48      1.62 o 
   8   0   9       62.53       62.65      7.67 o 
  -8   1   9      188.54      196.76     12.93 o 
  -7   1   9      114.54      120.41      9.77 o 
  -6   1   9      197.65      197.52     18.63 o 
  -5   1   9       35.58       36.51      3.11 o 
  -4   1   9      616.67      611.89     14.49 o 
  -3   1   9       28.19       32.16      1.62 o 
  -2   1   9      724.86      674.78     14.84 o 
  -1   1   9       43.72       44.20      1.68 o 
   0   1   9       29.00       43.14      1.63 o 
   1   1   9       46.87       46.89      2.00 o 
   2   1   9      738.12      644.53     14.24 o 
   3   1   9       25.12       28.49      1.65 o 
   4   1   9      617.47      570.15     15.69 o 
   5   1   9       33.05       29.71      2.90 o 
   6   1   9      202.31      210.76      7.00 o 
   7   1   9      114.18      117.50      5.99 o 
   8   1   9      193.80      206.14     16.21 o 
  -8   2   9      183.96      191.59     12.84 o 
  -7   2   9       32.27       34.72      5.75 o 
  -6   2   9       73.19       66.42      5.79 o 
  -5   2   9      154.82      151.67      7.53 o 
  -4   2   9       57.96       64.31      3.87 o 
  -3   2   9      150.44      185.70     13.55 o 
  -2   2   9     3378.27     3686.30    111.72 o 
  -1   2   9     1564.65     1622.13     49.88 o 
   0   2   9      240.50      279.21      6.25 o 
   1   2   9     1559.09     1545.70     37.04 o 
   2   2   9     3358.11     3435.12     64.68 o 
   3   2   9      148.98      148.16      4.32 o 
   4   2   9       55.60       52.67      3.74 o 
   5   2   9      154.33      144.03      5.21 o 
   6   2   9       74.36       71.41      5.03 o 
   7   2   9       31.20       35.20      3.43 o 
   8   2   9      182.06      179.59     43.93 o 
  -8   3   9       51.64       52.63     13.57 o 
  -7   3   9       30.61       32.02      4.41 o 
  -6   3   9      360.41      362.60     13.88 o 
  -5   3   9      258.32      274.16     11.14 o 
  -4   3   9      118.26      117.89      6.25 o 
  -3   3   9       21.57       20.87      1.78 o 
  -2   3   9      294.63      340.73     11.78 o 
  -1   3   9       73.84       94.96      3.56 o 
   0   3   9      683.27      618.16     13.90 o 
   1   3   9       76.93       85.30      3.69 o 
   2   3   9      303.47      326.33      9.25 o 
   3   3   9       22.18       17.13      1.99 o 
   4   3   9      110.04      104.58      3.87 o 
   5   3   9      256.59      241.26      8.25 o 
   6   3   9      355.74      334.72     16.83 o 
   7   3   9       31.75       32.78      4.40 o 
   8   3   9       51.49       49.33     13.25 o 
  -8   4   9        1.97        0.40      4.03 o 
  -7   4   9      161.16      177.37      9.31 o 
  -6   4   9       58.77       59.58      5.62 o 
  -5   4   9      278.24      272.96     11.30 o 
  -4   4   9      279.90      273.00     19.09 o 
  -3   4   9      361.86      380.95     11.43 o 
  -2   4   9      165.03      188.58      8.53 o 
  -1   4   9      498.56      487.23     12.77 o 
   0   4   9      295.89      283.97      7.50 o 
   1   4   9      494.93      465.66     11.40 o 
   2   4   9      164.37      166.48      5.26 o 
   3   4   9      369.14      349.13      8.93 o 
   4   4   9      281.83      258.13      7.13 o 
   5   4   9      277.90      259.52      8.81 o 
   6   4   9       60.75       61.31      5.13 o 
   7   4   9      159.80      156.58      8.15 o 
   8   4   9        1.75       -0.23      3.03 o 
  -7   5   9      114.72      102.40     16.01 o 
  -6   5   9       53.43       65.76      6.13 o 
  -5   5   9       46.30       41.94      4.98 o 
  -4   5   9       77.26       82.75      4.42 o 
  -3   5   9      197.27      183.11      9.54 o 
  -2   5   9       62.54       68.95      3.74 o 
  -1   5   9      103.11      111.17      6.29 o 
   0   5   9        0.77        2.90      1.10 o 
   1   5   9      104.35      102.45      4.08 o 
   2   5   9       60.81       59.76      3.20 o 
   3   5   9      199.10      166.05      5.41 o 
   4   5   9       79.18       81.78      3.72 o 
   5   5   9       45.03       35.47      3.71 o 
   6   5   9       54.83       42.18     13.25 o 
   7   5   9      114.68      139.17      9.02 o 
   8   5   9       33.08       28.09      5.80 o 
  -7   6   9       41.84       41.07      6.75 o 
  -6   6   9      116.22      125.86     10.09 o 
  -5   6   9      219.41      232.28     10.46 o 
  -4   6   9       18.30       23.95      2.84 o 
  -3   6   9     1147.14     1232.10     38.19 o 
  -2   6   9      260.03      257.28     11.21 o 
  -1   6   9      844.30      866.87     21.76 o 
   0   6   9     1100.99     1080.53     24.17 o 
   1   6   9      847.38      836.82     19.42 o 
   2   6   9      258.80      237.97      8.06 o 
   3   6   9     1151.09     1094.31     24.70 o 
   4   6   9       16.68       17.94      2.07 o 
   5   6   9      224.79      221.14      8.56 o 
   6   6   9      115.67      112.46      7.00 o 
   7   6   9       37.59       29.95      4.67 o 
  -7   7   9       53.84       73.59      9.29 o 
  -6   7   9       35.31       36.82      4.82 o 
  -5   7   9       34.28       28.26      4.15 o 
  -4   7   9       10.79       11.76      2.40 o 
  -3   7   9       82.51       83.14      5.13 o 
  -2   7   9       84.43       89.54      5.48 o 
  -1   7   9      199.49      201.38      9.69 o 
   0   7   9      847.38      864.80     20.12 o 
   1   7   9      198.16      204.90      6.09 o 
   2   7   9       84.80       91.88      4.29 o 
   3   7   9       82.96       74.27      4.69 o 
   4   7   9       11.13       12.71      2.12 o 
   5   7   9       34.78       28.34      3.10 o 
   6   7   9       36.29       31.87      4.16 o 
   7   7   9       53.43       58.89      7.87 o 
  -6   8   9       31.04       29.36     12.34 o 
  -5   8   9      113.86      112.31      6.33 o 
  -4   8   9       52.47       49.81      6.89 o 
  -3   8   9      168.35      173.25      7.96 o 
  -2   8   9      158.26      151.82      8.80 o 
  -1   8   9      972.09      928.06     28.32 o 
   0   8   9       48.02       51.88      3.59 o 
   1   8   9      972.19      930.63     20.12 o 
   2   8   9      156.64      168.73      6.17 o 
   3   8   9      166.46      171.40      7.93 o 
   4   8   9       51.91       54.67      3.84 o 
   5   8   9      114.03      127.92      6.13 o 
   6   8   9       29.75       32.48      4.38 o 
  -6   9   9       76.68       79.40     13.52 o 
  -5   9   9       84.34       80.56      6.36 o 
  -4   9   9       75.05       77.94      6.01 o 
  -3   9   9       12.58       13.65      2.83 o 
  -2   9   9      180.16      184.60     12.26 o 
  -1   9   9      293.52      289.44     11.84 o 
   0   9   9       24.59       19.83      2.67 o 
   1   9   9      289.27      300.32      8.47 o 
   2   9   9      173.75      163.06      6.38 o 
   3   9   9       11.39       11.63      2.57 o 
   4   9   9       75.74       83.53      6.16 o 
   5   9   9       86.89       81.58      5.56 o 
   6   9   9       77.73       75.70     11.43 o 
  -5  10   9       72.32       78.01      6.06 o 
  -4  10   9       79.07       77.93      6.27 o 
  -3  10   9       97.37       95.36      7.07 o 
  -2  10   9       96.59      101.88      7.14 o 
  -1  10   9       38.39       41.48      4.77 o 
   0  10   9      278.15      275.11     10.25 o 
   1  10   9       39.65       51.68      5.37 o 
   2  10   9       94.84      107.12     10.03 o 
   3  10   9       98.86      101.80      7.09 o 
   4  10   9       77.48       80.87      5.18 o 
   5  10   9       70.99       73.81      5.63 o 
  -5  11   9       11.06        3.63      2.86 o 
  -4  11   9      118.36      119.28      8.09 o 
  -3  11   9       71.10       84.61      6.84 o 
  -2  11   9      252.77      261.33     15.98 o 
  -1  11   9      113.48      121.60     17.00 o 
   0  11   9      210.53      244.89      9.92 o 
   1  11   9      118.15      133.91     11.82 o 
   2  11   9      253.36      273.69     15.58 o 
   3  11   9       72.86       84.17      6.19 o 
   4  11   9      120.86      125.63      6.56 o 
   5  11   9       10.60        9.90      2.75 o 
  -4  12   9       20.31       13.31      5.50 o 
  -3  12   9        6.43        6.00      2.90 o 
  -2  12   9      113.12      120.91      7.55 o 
  -1  12   9       53.89       58.41      6.19 o 
   0  12   9       54.07       61.55      5.56 o 
   1  12   9       54.03       47.67      5.87 o 
   2  12   9      113.78      122.06      8.99 o 
   3  12   9        6.50        5.30      2.80 o 
   4  12   9       20.42       19.03      3.21 o 
  -2  13   9       16.18       18.62      4.52 o 
  -1  13   9       67.58       51.65      7.91 o 
   0  13   9       25.39        1.01      5.07 o 
   1  13   9       64.71       71.65     12.78 o 
   2  13   9       14.42        7.52      8.83 o 
   0   0  10       19.01       20.88      1.99 o 
   1   0  10     4479.58     4545.23     79.14 o 
   2   0  10      152.60      135.36      4.46 o 
   3   0  10      161.23      142.69      4.64 o 
   4   0  10      585.48      553.48     15.12 o 
   5   0  10      105.25      100.48      6.41 o 
   6   0  10      132.73      135.84      7.52 o 
   7   0  10      328.03      352.48     11.67 o 
   8   0  10       85.72       88.76      9.22 o 
  -8   1  10      253.07      265.87     15.69 o 
  -7   1  10       16.58       11.88      3.14 o 
  -6   1  10      116.39      117.70      7.34 o 
  -5   1  10      467.03      444.23     15.87 o 
  -4   1  10      788.79      805.79     24.83 o 
  -3   1  10       28.96       38.94      3.28 o 
  -2   1  10      165.70      191.70      4.75 o 
  -1   1  10       38.44       33.83      1.60 o 
   0   1  10      107.89      108.13      3.01 o 
   1   1  10       38.69       32.68      1.79 o 
   2   1  10      162.09      179.26      4.48 o 
   3   1  10       28.67       31.28      1.63 o 
   4   1  10      797.14      792.14     23.79 o 
   5   1  10      468.11      450.42     15.93 o 
   6   1  10      117.64      105.44      8.66 o 
   7   1  10       17.30       15.93      2.54 o 
   8   1  10      250.36      264.74     15.64 o 
  -8   2  10       74.91       62.08      8.04 o 
  -7   2  10       36.55       28.68      4.27 o 
  -6   2  10      109.36      101.42      7.23 o 
  -5   2  10      222.10      219.17      9.55 o 
  -4   2  10      570.59      609.36     20.18 o 
  -3   2  10      453.26      481.60     23.86 o 
  -2   2  10     1833.16     2040.30     45.81 o 
  -1   2  10     1026.20     1012.74     18.92 o 
   0   2  10      544.57      543.20     11.22 o 
   1   2  10     1050.16     1054.49     33.46 o 
   2   2  10     1845.42     1915.85     36.82 o 
   3   2  10      455.80      410.85      9.79 o 
   4   2  10      569.67      609.29     24.49 o 
   5   2  10      217.30      197.83      9.07 o 
   6   2  10      108.54      100.24      6.05 o 
   7   2  10       39.77       37.40      3.56 o 
   8   2  10       75.54       79.57      9.27 o 
  -8   3  10       44.10       45.24      7.21 o 
  -7   3  10        3.61        2.09      2.52 o 
  -6   3  10       69.92       71.00      6.08 o 
  -5   3  10       23.01       17.24      6.51 o 
  -4   3  10      391.55      402.64     14.44 o 
  -3   3  10      763.73      908.74     41.89 o 
  -2   3  10      875.58      977.19     24.81 o 
  -1   3  10     1497.43     1476.00     35.28 o 
   0   3  10       54.98       46.75      2.40 o 
   1   3  10     1521.67     1449.93     34.77 o 
   2   3  10      893.38      933.26     23.33 o 
   3   3  10      781.32      798.52     17.82 o 
   4   3  10      386.48      374.79      9.57 o 
   5   3  10       20.53       15.63      2.65 o 
   6   3  10       70.88       74.27      4.95 o 
   7   3  10        3.96        2.67      1.92 o 
   8   3  10       46.00       46.66      5.74 o 
  -8   4  10       92.15      106.75     10.57 o 
  -7   4  10        1.03        3.89      2.67 o 
  -6   4  10      136.15      158.81      9.09 o 
  -5   4  10       58.31       66.39      5.59 o 
  -4   4  10       25.90       28.22      3.56 o 
  -3   4  10      765.94      833.31     39.06 o 
  -2   4  10       60.93       82.68      3.38 o 
  -1   4  10       77.59       64.02      2.95 o 
   0   4  10       15.24       17.26      1.53 o 
   1   4  10       75.23       60.00      3.14 o 
   2   4  10       57.34       65.18      4.02 o 
   3   4  10      769.53      742.91     16.99 o 
   4   4  10       28.15       28.72      2.52 o 
   5   4  10       60.08       58.86      4.15 o 
   6   4  10      137.67      142.70      7.77 o 
   7   4  10        0.87        1.84      1.83 o 
   8   4  10       90.46      105.02     17.13 o 
  -7   5  10       33.75       38.28      6.85 o 
  -6   5  10      305.24      321.54     13.56 o 
  -5   5  10       24.23       32.54      4.12 o 
  -4   5  10      503.31      463.95     16.39 o 
  -3   5  10     1034.21     1129.21     44.58 o 
  -2   5  10      235.90      261.39     15.12 o 
  -1   5  10      114.63      111.81      4.53 o 
   0   5  10      911.75      908.12     20.48 o 
   1   5  10      106.01      102.18      4.17 o 
   2   5  10      228.91      233.12      7.00 o 
   3   5  10     1031.89      981.79     22.13 o 
   4   5  10      519.86      465.97     13.17 o 
   5   5  10       27.17       25.51      2.56 o 
   6   5  10      310.30      317.12     15.50 o 
   7   5  10       33.63       37.04      4.99 o 
  -7   6  10       26.83       41.02      6.82 o 
  -6   6  10       21.70       19.76      3.75 o 
  -5   6  10      143.37      128.89      7.95 o 
  -4   6  10      337.77      364.86     13.75 o 
  -3   6  10      311.52      309.23     10.46 o 
  -2   6  10       62.53       64.93      4.52 o 
  -1   6  10      276.36      267.44     10.40 o 
   0   6  10      105.08      101.60      4.56 o 
   1   6  10      276.63      265.95      7.76 o 
   2   6  10       61.88       55.17      3.86 o 
   3   6  10      310.17      301.50      8.51 o 
   4   6  10      337.40      331.61      9.32 o 
   5   6  10      142.19      134.25      6.78 o 
   6   6  10       21.47       18.53      5.20 o 
   7   6  10       27.30       30.14      4.77 o 
  -7   7  10       10.67       11.74      4.55 o 
  -6   7  10      319.74      387.19     15.54 o 
  -5   7  10       49.66       45.90      5.05 o 
  -4   7  10       67.74       80.53      5.47 o 
  -3   7  10        4.36        2.03      1.73 o 
  -2   7  10       71.98       70.68      6.56 o 
  -1   7  10      193.23      180.37      6.41 o 
   0   7  10      208.61      192.28      7.28 o 
   1   7  10      192.15      181.04      6.22 o 
   2   7  10       66.51       61.70      4.33 o 
   3   7  10        6.14        5.78      1.87 o 
   4   7  10       69.38       77.09      4.36 o 
   5   7  10       51.85       42.89      4.00 o 
   6   7  10      317.51      337.80     19.87 o 
   7   7  10       11.47       17.29      4.17 o 
  -6   8  10       31.96       35.53      5.87 o 
  -5   8  10        0.57        0.65      1.69 o 
  -4   8  10      171.36      186.49      8.37 o 
  -3   8  10       48.54       41.07      4.12 o 
  -2   8  10      119.05      103.77     10.89 o 
  -1   8  10      208.45      202.88      8.86 o 
   0   8  10      417.76      406.14     12.55 o 
   1   8  10      201.73      185.00      6.75 o 
   2   8  10      120.48      110.95      6.18 o 
   3   8  10       45.58       38.49      4.93 o 
   4   8  10      169.01      175.66      7.11 o 
   5   8  10        0.30       -1.24      1.59 o 
   6   8  10       31.91       34.90      5.69 o 
  -6   9  10       88.99       77.97      8.56 o 
  -5   9  10       82.56       83.32      5.74 o 
  -4   9  10       56.48       54.78      5.00 o 
  -3   9  10      192.02      183.42      9.04 o 
  -2   9  10      243.65      230.32     10.04 o 
  -1   9  10      130.60      156.06      8.00 o 
   0   9  10      121.32      129.15      7.65 o 
   1   9  10      136.13      151.21      7.22 o 
   2   9  10      251.86      241.12      9.12 o 
   3   9  10      195.57      195.07      8.10 o 
   4   9  10       53.90       47.01      3.86 o 
   5   9  10       84.03       94.30      6.04 o 
   6   9  10       92.95       81.11     11.17 o 
  -5  10  10       69.32       66.53      5.69 o 
  -4  10  10       26.78       22.12      3.73 o 
  -3  10  10       36.15       34.43      4.23 o 
  -2  10  10       41.27       34.05      4.23 o 
  -1  10  10      180.32      180.90      9.22 o 
   0  10  10       68.86       75.22      7.14 o 
   1  10  10      180.51      192.59      9.32 o 
   2  10  10       39.14       39.10      4.21 o 
   3  10  10       35.17       42.89      4.83 o 
   4  10  10       26.32       24.74      3.19 o 
   5  10  10       69.98       64.64      5.22 o 
  -4  11  10       55.30       50.92      5.33 o 
  -3  11  10       16.12       20.83      3.84 o 
  -2  11  10        6.85        6.17      2.50 o 
  -1  11  10       12.25       16.79      3.68 o 
   0  11  10        0.07       -0.42      2.69 o 
   1  11  10       12.40        9.51      3.05 o 
   2  11  10        6.86        2.32      3.78 o 
   3  11  10       15.95       15.34      3.99 o 
   4  11  10       54.97       54.78      4.54 o 
  -3  12  10       52.43       54.79      7.38 o 
  -2  12  10      237.55      274.36     10.78 o 
  -1  12  10      114.33      103.41      8.09 o 
   0  12  10        1.75       -2.79      2.79 o 
   1  12  10      111.00       89.91     15.81 o 
   2  12  10      237.09      262.43     12.62 o 
   3  12  10       48.66       48.31      4.96 o 
  -2  13  10       48.60       52.45      6.02 o 
  -1  13  10      127.00      135.26     32.94 o 
   0  13  10       68.04       77.04     13.55 o 
   1  13  10      127.67      107.13     15.73 o 
   2  13  10       48.83       55.94      8.00 o 
   1   0  11      105.21      121.38      3.20 o 
   2   0  11      128.56      121.71      4.01 o 
   3   0  11       10.44       13.91      2.07 o 
   4   0  11      108.34      113.83      6.30 o 
   5   0  11      163.78      145.43      7.52 o 
   6   0  11        5.13        2.78      2.43 o 
   7   0  11       53.77       47.28      5.50 o 
   8   0  11        6.77        4.94      2.69 o 
  -8   1  11       59.02       55.79      4.79 o 
  -7   1  11       94.48      103.19      7.78 o 
  -6   1  11       90.04       89.73      8.45 o 
  -5   1  11      222.98      216.47      9.63 o 
  -4   1  11      518.06      536.99     20.53 o 
  -3   1  11       74.17       69.28      3.45 o 
  -2   1  11      809.43      818.42     16.83 o 
  -1   1  11     1225.25     1153.09     20.78 o 
   0   1  11      346.28      324.00      6.63 o 
   1   1  11     1214.48     1134.14     22.57 o 
   2   1  11      816.27      824.49     20.48 o 
   3   1  11       78.19       65.37      4.01 o 
   4   1  11      518.68      502.63     17.08 o 
   5   1  11      226.49      221.36     15.01 o 
   6   1  11       86.16       76.28      6.99 o 
   7   1  11       92.45       95.55      5.70 o 
   8   1  11       61.41       63.64      6.36 o 
  -8   2  11       66.04       83.58      9.66 o 
  -7   2  11        0.04       -1.24      2.15 o 
  -6   2  11        6.33        8.09      2.87 o 
  -5   2  11      118.89      121.60      7.43 o 
  -4   2  11       70.82       78.92      5.76 o 
  -3   2  11      130.80      139.99      8.25 o 
  -2   2  11      364.52      397.25      9.99 o 
  -1   2  11      199.24      226.19      5.07 o 
   0   2  11       12.02        8.59      0.96 o 
   1   2  11      195.81      212.07      6.80 o 
   2   2  11      362.07      374.80      8.34 o 
   3   2  11      126.29      123.42      6.42 o 
   4   2  11       72.73       81.71      5.67 o 
   5   2  11      115.60      118.64      6.86 o 
   6   2  11        6.23        4.82      3.08 o 
   7   2  11        0.05        0.84      1.64 o 
   8   2  11       65.71       64.31      6.63 o 
  -8   3  11      114.64      139.00     12.39 o 
  -7   3  11       39.30       34.33      4.82 o 
  -6   3  11       24.31       31.51      4.41 o 
  -5   3  11       42.21       43.96      5.42 o 
  -4   3  11       72.43       77.39      6.11 o 
  -3   3  11     1359.38     1506.46     60.72 o 
  -2   3  11     1141.62     1259.41     36.95 o 
  -1   3  11      418.49      408.78     12.27 o 
   0   3  11       77.25       71.76      2.98 o 
   1   3  11      419.47      383.61     11.00 o 
   2   3  11     1129.55     1168.94     29.23 o 
   3   3  11     1357.56     1360.27     29.25 o 
   4   3  11       72.53       68.43      4.24 o 
   5   3  11       37.95       36.73      3.52 o 
   6   3  11       22.27       22.05      4.11 o 
   7   3  11       38.67       37.98      4.14 o 
   8   3  11      112.97      135.02     10.94 o 
  -7   4  11       54.85       52.44      8.69 o 
  -6   4  11      223.52      232.69     10.70 o 
  -5   4  11      116.73      104.26      7.25 o 
  -4   4  11      499.49      562.06     18.62 o 
  -3   4  11      222.76      241.68      8.66 o 
  -2   4  11      242.70      270.28      8.31 o 
  -1   4  11       64.10       80.93      4.92 o 
   0   4  11       20.26       18.42      1.63 o 
   1   4  11       70.40       85.60      4.70 o 
   2   4  11      240.28      222.71      6.80 o 
   3   4  11      223.34      215.87      6.35 o 
   4   4  11      492.98      493.11     13.78 o 
   5   4  11      110.14      100.20      7.78 o 
   6   4  11      215.62      205.45      8.32 o 
   7   4  11       55.61       51.71      4.86 o 
  -7   5  11        5.68        7.90      3.19 o 
  -6   5  11        9.95       10.32      3.22 o 
  -5   5  11       74.69       78.38     15.55 o 
  -4   5  11      188.50      195.46      9.55 o 
  -3   5  11       19.46       18.69      2.33 o 
  -2   5  11       67.43       74.07      3.94 o 
  -1   5  11       34.63       37.60      2.80 o 
   0   5  11       21.77       18.87      1.72 o 
   1   5  11       33.91       39.95      2.80 o 
   2   5  11       67.00       66.78      3.68 o 
   3   5  11       18.48       11.10      1.69 o 
   4   5  11      191.25      180.78      6.66 o 
   5   5  11       76.87       76.07      5.03 o 
   6   5  11       10.48        6.22      3.07 o 
   7   5  11        5.71        3.43      2.46 o 
  -7   6  11       11.80       11.04      3.59 o 
  -6   6  11      345.38      388.28     15.62 o 
  -5   6  11      100.43       95.28      7.09 o 
  -4   6  11      222.85      239.02     10.24 o 
  -3   6  11      721.27      792.21     31.04 o 
  -2   6  11      332.94      333.44     28.58 o 
  -1   6  11       47.51       41.44      3.50 o 
   0   6  11      893.75      839.07     21.85 o 
   1   6  11       43.29       36.57      4.24 o 
   2   6  11      343.95      323.15     10.01 o 
   3   6  11      710.09      723.88     17.18 o 
   4   6  11      225.33      208.77      7.68 o 
   5   6  11       97.81       90.35      6.41 o 
   6   6  11      350.43      365.20     27.71 o 
   7   6  11       13.67       13.95      4.71 o 
  -7   7  11       17.02       15.18      5.18 o 
  -6   7  11       56.70       63.43      6.24 o 
  -5   7  11        4.60        2.43      3.38 o 
  -4   7  11      259.65      300.79     11.27 o 
  -3   7  11       72.17       71.25      6.05 o 
  -2   7  11       78.38       82.35      5.57 o 
  -1   7  11       54.29       46.47      3.70 o 
   0   7  11      118.48      109.27      5.64 o 
   1   7  11       55.32       45.81      3.40 o 
   2   7  11       80.43       73.88      6.22 o 
   3   7  11       72.62       77.79      4.94 o 
   4   7  11      262.31      267.89     11.15 o 
   5   7  11        4.98        5.19      3.36 o 
   6   7  11       57.83       60.48      8.93 o 
   7   7  11       17.56       20.47      4.42 o 
  -6   8  11       54.42       61.64      7.71 o 
  -5   8  11       40.05       33.90      5.04 o 
  -4   8  11      214.00      236.39      9.87 o 
  -3   8  11       28.86       25.58      5.89 o 
  -2   8  11      227.27      228.96      9.58 o 
  -1   8  11      190.56      190.48      7.46 o 
   0   8  11        5.72        3.57      1.87 o 
   1   8  11      191.48      196.55      6.92 o 
   2   8  11      219.03      215.10      8.34 o 
   3   8  11       31.08       33.44      3.46 o 
   4   8  11      212.03      215.91      7.53 o 
   5   8  11       37.99       37.47      6.60 o 
   6   8  11       52.69       49.04      6.91 o 
  -6   9  11       23.85       22.98      5.40 o 
  -5   9  11      112.12      122.87      7.31 o 
  -4   9  11       95.93       93.72      7.12 o 
  -3   9  11       56.57       53.62      5.12 o 
  -2   9  11      120.83      131.64     18.31 o 
  -1   9  11       22.05       21.86      3.05 o 
   0   9  11      303.76      283.13     10.12 o 
   1   9  11       19.97       24.80      4.78 o 
   2   9  11      122.66      122.26      6.60 o 
   3   9  11       54.72       53.37      4.64 o 
   4   9  11       93.61      104.06      5.75 o 
   5   9  11      114.00      130.18      8.02 o 
   6   9  11       24.21       23.61      5.27 o 
  -5  10  11        4.13        3.73      2.55 o 
  -4  10  11       65.19       50.14      5.05 o 
  -3  10  11       30.76       26.53      3.89 o 
  -2  10  11      114.63      113.66      6.77 o 
  -1  10  11      220.33      221.15      8.82 o 
   0  10  11       59.05       52.52      5.40 o 
   1  10  11      216.81      225.59     10.54 o 
   2  10  11      115.28      112.01      6.90 o 
   3  10  11       30.06       30.95      4.73 o 
   4  10  11       66.34       58.89      5.08 o 
   5  10  11        4.63        7.99      3.43 o 
  -4  11  11       76.27       74.91      8.52 o 
  -3  11  11       96.87       87.32      6.97 o 
  -2  11  11      339.82      360.23     12.75 o 
  -1  11  11       86.44       89.51      6.44 o 
   0  11  11        1.07        0.79      2.86 o 
   1  11  11       86.99      104.55      7.94 o 
   2  11  11      349.61      378.32     13.27 o 
   3  11  11       99.48      102.63      9.03 o 
   4  11  11       73.98       80.40      5.57 o 
  -3  12  11       25.16       32.89      5.91 o 
  -2  12  11       20.81       19.49      3.46 o 
  -1  12  11        4.96        3.19      2.74 o 
   0  12  11       62.25       53.29      6.21 o 
   1  12  11        4.95        1.83      7.95 o 
   2  12  11       20.86       10.12      7.50 o 
   3  12  11       25.59       38.59      4.81 o 
  -1  13  11       64.46       64.02      6.62 o 
   0  13  11       38.30       33.23     10.07 o 
   1  13  11       65.69       45.10     11.08 o 
   0   0  12     2210.91     2107.72     57.56 o 
   1   0  12      549.69      549.95     10.72 o 
   2   0  12      604.71      673.61     14.75 o 
   3   0  12       17.51       16.86      1.92 o 
   4   0  12        1.78        2.64      1.91 o 
   5   0  12       25.95       23.11      3.53 o 
   6   0  12      165.68      173.70      8.98 o 
   7   0  12       90.84       95.37      7.61 o 
   8   0  12      103.87       99.89      5.84 o 
  -8   1  12       13.37       25.44      3.66 o 
  -7   1  12      126.59      125.54      8.93 o 
  -6   1  12       12.66       19.79      3.53 o 
  -5   1  12      117.23      107.78      7.16 o 
  -4   1  12      108.39       91.66      5.92 o 
  -3   1  12        9.03        7.35      1.50 o 
  -2   1  12      165.88      175.25      4.68 o 
  -1   1  12     1001.73     1025.18     18.69 o 
   0   1  12       75.23       62.25      2.13 o 
   1   1  12      997.16     1008.03     20.36 o 
   2   1  12      165.08      178.73      4.76 o 
   3   1  12        8.29        5.94      1.58 o 
   4   1  12      107.49       98.09      6.20 o 
   5   1  12      118.07       93.20      6.72 o 
   6   1  12       12.19       11.51      3.11 o 
   7   1  12      125.40      125.58      6.51 o 
   8   1  12       13.41       18.60      4.58 o 
  -8   2  12       79.93       85.34      9.64 o 
  -7   2  12       21.13       21.13      4.00 o 
  -6   2  12      540.55      577.13     20.08 o 
  -5   2  12      291.95      283.41     11.69 o 
  -4   2  12      297.24      299.98     11.69 o 
  -3   2  12       74.69       83.08      6.16 o 
  -2   2  12       61.07       40.71      2.13 o 
  -1   2  12       22.90       31.04      1.99 o 
   0   2  12      439.84      413.64      8.32 o 
   1   2  12       21.10       31.05      2.39 o 
   2   2  12       61.44       42.23      3.13 o 
   3   2  12       77.08       76.82      5.28 o 
   4   2  12      294.25      292.44     10.23 o 
   5   2  12      296.25      272.44     14.22 o 
   6   2  12      545.38      537.66     16.40 o 
   7   2  12       22.19       24.21      3.21 o 
   8   2  12       81.10       79.71      5.20 o 
  -7   3  12      287.87      314.42     13.88 o 
  -6   3  12       44.20       47.25      6.16 o 
  -5   3  12      139.72      152.24      9.95 o 
  -4   3  12        9.74       13.23      2.46 o 
  -3   3  12      234.81      279.39     13.39 o 
  -2   3  12        1.21        1.56      0.76 o 
  -1   3  12      430.08      418.53      9.32 o 
   0   3  12       72.20       82.83      3.30 o 
   1   3  12      428.82      404.21     11.50 o 
   2   3  12        1.66        1.23      0.89 o 
   3   3  12      222.57      233.30      8.66 o 
   4   3  12        9.01        6.90      1.77 o 
   5   3  12      143.26      164.93      6.85 o 
   6   3  12       44.06       45.14      4.03 o 
   7   3  12      292.36      309.40     22.79 o 
  -7   4  12       89.96      105.92      8.22 o 
  -6   4  12      110.61      113.52      8.08 o 
  -5   4  12      142.31      152.28     12.02 o 
  -4   4  12       29.61       36.21      2.87 o 
  -3   4  12      709.14      746.37     19.55 o 
  -2   4  12       24.64       19.58      2.13 o 
  -1   4  12       59.24       66.91      3.24 o 
   0   4  12      116.18      116.96      4.16 o 
   1   4  12       59.69       69.59      4.58 o 
   2   4  12       21.84       18.64      2.19 o 
   3   4  12      704.44      686.09     16.05 o 
   4   4  12       31.19       34.80      3.53 o 
   5   4  12      140.10      135.13      9.53 o 
   6   4  12      108.51      113.50      6.29 o 
   7   4  12       90.00       90.14      6.64 o 
  -7   5  12        0.43        1.48      2.90 o 
  -6   5  12       55.74       56.87      5.83 o 
  -5   5  12      323.90      340.04     13.70 o 
  -4   5  12      167.63      184.29     12.12 o 
  -3   5  12     1151.77     1263.10     48.81 o 
  -2   5  12      593.41      640.27     27.10 o 
  -1   5  12      556.74      539.74     13.09 o 
   0   5  12     1387.70     1458.26     31.59 o 
   1   5  12      550.28      529.36     13.24 o 
   2   5  12      588.01      575.10     17.95 o 
   3   5  12     1146.74     1138.95     25.36 o 
   4   5  12      170.17      169.63      7.59 o 
   5   5  12      324.78      328.51     11.83 o 
   6   5  12       56.04       46.79      6.02 o 
   7   5  12        0.18        0.22      2.36 o 
  -7   6  12        2.41        3.48      3.18 o 
  -6   6  12       34.80       37.69      9.95 o 
  -5   6  12       30.86       30.56      4.25 o 
  -4   6  12      146.33      128.74      7.23 o 
  -3   6  12      142.77      141.04      5.90 o 
  -2   6  12      203.08      215.28     15.66 o 
  -1   6  12      448.55      457.20     11.74 o 
   0   6  12       79.37       65.25      3.51 o 
   1   6  12      447.52      433.32     11.58 o 
   2   6  12      203.46      199.07      7.39 o 
   3   6  12      143.50      124.02      5.03 o 
   4   6  12      145.91      135.80      7.09 o 
   5   6  12       31.60       30.88      3.55 o 
   6   6  12       34.67       31.71      5.46 o 
   7   6  12        2.68        0.58      2.76 o 
  -6   7  12       27.46       25.94      4.61 o 
  -5   7  12      224.10      260.67     13.39 o 
  -4   7  12       10.80        6.51      2.16 o 
  -3   7  12        4.13        1.81      1.79 o 
  -2   7  12      178.46      190.34      8.21 o 
  -1   7  12      625.05      627.63     17.35 o 
   0   7  12       13.04        6.56      2.07 o 
   1   7  12      624.34      616.39     15.46 o 
   2   7  12      182.76      172.72      7.09 o 
   3   7  12        5.66        2.67      1.88 o 
   4   7  12       11.89        9.04      2.56 o 
   5   7  12      218.14      250.49     13.87 o 
   6   7  12       26.20       24.17      5.07 o 
  -6   8  12      206.52      258.21     14.74 o 
  -5   8  12       41.22       42.07      3.87 o 
  -4   8  12      106.02      104.06      7.79 o 
  -3   8  12       36.68       25.65      3.85 o 
  -2   8  12      153.46      172.76     12.51 o 
  -1   8  12      118.58      115.39      5.76 o 
   0   8  12      286.61      251.48      9.14 o 
   1   8  12      121.04      115.17      6.09 o 
   2   8  12      153.43      154.10      6.82 o 
   3   8  12       37.28       31.82      3.84 o 
   4   8  12      107.35      110.78      7.12 o 
   5   8  12       40.66       37.55      4.38 o 
   6   8  12      201.99      235.89     18.21 o 
  -5   9  12      145.17      142.08      9.86 o 
  -4   9  12      228.52      256.78     10.78 o 
  -3   9  12       39.89       37.33      4.37 o 
  -2   9  12      183.90      189.99      8.97 o 
  -1   9  12      497.83      503.41     16.16 o 
   0   9  12      121.48      124.32      6.75 o 
   1   9  12      496.04      491.08     20.13 o 
   2   9  12      184.16      181.82      7.94 o 
   3   9  12       36.76       34.32      3.84 o 
   4   9  12      228.17      218.41     10.58 o 
   5   9  12      147.97      137.54      8.45 o 
  -5  10  12        0.03       -1.58      2.31 o 
  -4  10  12       10.61       10.15      4.13 o 
  -3  10  12       41.28       42.57      6.68 o 
  -2  10  12       83.41       89.57      5.97 o 
  -1  10  12        5.93        2.61      2.80 o 
   0  10  12      336.01      352.13     14.29 o 
   1  10  12        5.03        1.04      2.52 o 
   2  10  12       85.84       86.79      6.12 o 
   3  10  12       42.02       49.28      5.33 o 
   4  10  12       13.01       16.26      3.71 o 
   5  10  12        0.04       -2.09      2.09 o 
  -4  11  12       58.63       58.96     10.44 o 
  -3  11  12       29.71       22.05      3.96 o 
  -2  11  12        2.32        0.88      2.38 o 
  -1  11  12        6.74        0.86      2.29 o 
   0  11  12      392.32      435.28     17.00 o 
   1  11  12        6.67        9.25      3.26 o 
   2  11  12        2.20        0.89      2.79 o 
   3  11  12       28.89       19.85      3.55 o 
   4  11  12       57.85       42.06      6.30 o 
  -3  12  12        5.39        1.61      3.10 o 
  -2  12  12       56.56       56.41      6.21 o 
  -1  12  12      167.38      182.38      8.89 o 
   0  12  12       92.76       88.92      7.66 o 
   1  12  12      164.97      153.32     17.19 o 
   2  12  12       55.87       52.77      6.21 o 
   3  12  12        5.09       -0.21      2.81 o 
   0  13  12       23.11       10.73      7.23 o 
   1   0  13        8.88        7.35      1.00 o 
   2   0  13       45.92       49.77      2.42 o 
   3   0  13      471.68      492.26     13.58 o 
   4   0  13        2.51        2.15      1.27 o 
   5   0  13      225.39      227.80     10.28 o 
   6   0  13        3.31        3.03      2.69 o 
   7   0  13       29.28       26.40      6.15 o 
   8   0  13        0.03        4.91      3.66 o 
  -8   1  13       18.75       12.60      6.95 o 
  -7   1  13      218.15      232.36     11.50 o 
  -6   1  13       35.69       34.36      4.53 o 
  -5   1  13      441.58      435.93     15.93 o 
  -4   1  13      446.89      440.35     17.77 o 
  -3   1  13      974.01      987.39     33.19 o 
  -2   1  13       38.17       45.34      2.35 o 
  -1   1  13      813.40      783.61     14.52 o 
   0   1  13      829.54      851.02     15.93 o 
   1   1  13      784.32      739.35     17.80 o 
   2   1  13       38.57       43.44      2.34 o 
   3   1  13      951.13      935.95     26.93 o 
   4   1  13      442.18      433.59     13.91 o 
   5   1  13      440.45      425.25     15.72 o 
   6   1  13       36.33       34.85     10.50 o 
   7   1  13      215.59      231.33      9.27 o 
  -7   2  13       13.41       11.14      3.64 o 
  -6   2  13       27.97       30.00      4.47 o 
  -5   2  13       23.77       17.86      3.36 o 
  -4   2  13       32.11       30.60      3.79 o 
  -3   2  13      317.04      311.19     18.05 o 
  -2   2  13      139.72      158.19      8.19 o 
  -1   2  13       56.71       52.48      2.79 o 
   0   2  13      341.32      360.23      7.47 o 
   1   2  13       57.40       56.21      3.10 o 
   2   2  13      147.94      146.43      4.87 o 
   3   2  13      315.17      314.39      9.41 o 
   4   2  13       33.21       35.34      2.82 o 
   5   2  13       24.29       16.74      3.09 o 
   6   2  13       28.30       31.03      4.75 o 
   7   2  13       13.95       12.17      2.64 o 
  -7   3  13       29.66       31.09      5.40 o 
  -6   3  13       52.63       41.86      6.99 o 
  -5   3  13      134.90      147.14     10.61 o 
  -4   3  13       28.60       25.84      3.48 o 
  -3   3  13     1801.40     1971.41     83.30 o 
  -2   3  13      169.27      178.45      6.11 o 
  -1   3  13      258.28      244.65      5.67 o 
   0   3  13      115.45      111.61      3.88 o 
   1   3  13      269.53      238.33      7.79 o 
   2   3  13      171.53      160.54      6.03 o 
   3   3  13     1811.09     1767.34     61.24 o 
   4   3  13       28.05       24.16      2.50 o 
   5   3  13      136.41      140.53      7.58 o 
   6   3  13       53.86       43.83      4.11 o 
   7   3  13       31.78       39.45      4.11 o 
  -7   4  13       76.75       89.57      7.77 o 
  -6   4  13       15.17       13.68      3.46 o 
  -5   4  13      137.37      137.74      7.93 o 
  -4   4  13      421.31      467.03     23.60 o 
  -3   4  13      316.50      359.33     10.73 o 
  -2   4  13      746.13      752.22     19.25 o 
  -1   4  13       85.36       91.23      3.42 o 
   0   4  13       49.92       52.07      2.85 o 
   1   4  13       85.91       87.62      4.62 o 
   2   4  13      747.22      696.30     18.80 o 
   3   4  13      319.03      307.12      9.71 o 
   4   4  13      424.51      412.87     14.18 o 
   5   4  13      139.32      117.93     18.85 o 
   6   4  13       14.91        9.34      2.84 o 
   7   4  13       76.84       91.59      7.00 o 
  -7   5  13       77.40       88.48      7.78 o 
  -6   5  13       37.47       34.71      6.48 o 
  -5   5  13       94.62       95.41      7.21 o 
  -4   5  13      186.79      201.28      9.35 o 
  -3   5  13       32.80       35.79      3.09 o 
  -2   5  13      122.78      137.50      8.96 o 
  -1   5  13       21.22       21.56      2.20 o 
   0   5  13        7.64        5.45      1.47 o 
   1   5  13       20.11       22.99      3.67 o 
   2   5  13      123.21      126.79      5.55 o 
   3   5  13       32.01       33.80      3.03 o 
   4   5  13      187.33      190.48      9.04 o 
   5   5  13       95.73       87.80      5.26 o 
   6   5  13       36.55       38.08      4.68 o 
   7   5  13       77.24       88.58      7.03 o 
  -7   6  13       28.20       28.18      4.93 o 
  -6   6  13       51.03       56.08      6.05 o 
  -5   6  13       53.12       53.88      5.47 o 
  -4   6  13      179.31      205.46      7.59 o 
  -3   6  13       75.37       78.87      4.57 o 
  -2   6  13      316.99      358.79     19.38 o 
  -1   6  13      127.01      135.75      5.06 o 
   0   6  13      114.66      101.45      4.44 o 
   1   6  13      126.34      119.03      5.04 o 
   2   6  13      319.17      309.62     10.17 o 
   3   6  13       76.62       74.80      4.82 o 
   4   6  13      184.64      188.98      8.66 o 
   5   6  13       53.81       59.38      7.00 o 
   6   6  13       52.38       56.45      7.02 o 
   7   6  13       28.02       32.48     13.29 o 
  -6   7  13        3.60        7.62      3.55 o 
  -5   7  13        2.15        1.58      2.58 o 
  -4   7  13       61.67       61.57      6.30 o 
  -3   7  13       39.29       39.14      4.06 o 
  -2   7  13       56.22       50.25      4.84 o 
  -1   7  13       14.35       12.63      2.34 o 
   0   7  13      110.46      103.91      4.86 o 
   1   7  13       15.11       13.82      2.45 o 
   2   7  13       55.44       51.97      4.15 o 
   3   7  13       38.07       35.59      3.54 o 
   4   7  13       61.87       62.56      6.24 o 
   5   7  13        1.84       -0.28      1.75 o 
   6   7  13        3.61        4.01      3.43 o 
  -6   8  13        5.99        7.23      4.92 o 
  -5   8  13        7.85        4.98      2.76 o 
  -4   8  13      136.50      142.87     12.32 o 
  -3   8  13       10.10        8.29      2.42 o 
  -2   8  13      225.18      237.34     11.73 o 
  -1   8  13       44.79       42.61      3.86 o 
   0   8  13      231.49      213.82      9.50 o 
   1   8  13       45.21       41.63      3.86 o 
   2   8  13      228.19      244.50      9.54 o 
   3   8  13        9.66        7.32      2.21 o 
   4   8  13      133.63      151.45     11.87 o 
   5   8  13        8.06       11.91      2.95 o 
   6   8  13        7.36        4.28      3.51 o 
  -5   9  13      129.95      130.49      7.21 o 
  -4   9  13        4.33        1.66      2.20 o 
  -3   9  13        7.39        8.97      4.10 o 
  -2   9  13       82.86       82.03      5.53 o 
  -1   9  13      348.22      364.99     12.08 o 
   0   9  13      149.11      147.58      7.15 o 
   1   9  13      352.19      357.99     14.16 o 
   2   9  13       81.57       74.09      5.46 o 
   3   9  13        8.95        6.76      2.40 o 
   4   9  13        4.04        4.97      2.59 o 
   5   9  13      127.01      150.49      9.49 o 
  -5  10  13        5.43        0.69      2.77 o 
  -4  10  13       66.34       56.25      5.32 o 
  -3  10  13        0.75        2.80      2.44 o 
  -2  10  13      143.35      143.77      9.56 o 
  -1  10  13       25.28       19.88      3.28 o 
   0  10  13        6.90        8.02      3.34 o 
   1  10  13       25.44       21.17      4.01 o 
   2  10  13      147.92      145.37      9.03 o 
   3  10  13        0.70        2.04      2.18 o 
   4  10  13       66.41       54.85      9.80 o 
   5  10  13        5.53        0.85      3.67 o 
  -4  11  13       86.18       85.82      8.34 o 
  -3  11  13      338.28      388.06     13.51 o 
  -2  11  13       10.43       11.10      2.83 o 
  -1  11  13      120.65      113.81      7.24 o 
   0  11  13        3.69        6.63      3.19 o 
   1  11  13      116.57      140.67      9.31 o 
   2  11  13       10.10        4.34      2.99 o 
   3  11  13      335.17      381.46     16.21 o 
   4  11  13       84.89       95.08      7.97 o 
  -2  12  13      174.06      178.79     10.15 o 
  -1  12  13       53.28       57.02      7.95 o 
   0  12  13       16.42       19.86      4.54 o 
   1  12  13       53.65       51.81      7.64 o 
   2  12  13      173.72      170.81     12.46 o 
   0   0  14      275.22      234.17      8.44 o 
   1   0  14      150.66      178.67      4.43 o 
   2   0  14     1049.12      996.78     20.24 o 
   3   0  14        0.01       -0.97      1.21 o 
   4   0  14     1066.20     1037.08     31.57 o 
   5   0  14       48.09       37.97      5.40 o 
   6   0  14      115.04      134.07     13.37 o 
   7   0  14        1.38        1.55      2.77 o 
  -7   1  14       13.96       10.16      3.40 o 
  -6   1  14       13.57       14.50      3.53 o 
  -5   1  14        2.48        2.68      2.17 o 
  -4   1  14       22.79       18.52      4.43 o 
  -3   1  14      164.09      153.08      5.85 o 
  -2   1  14      298.02      301.07      6.68 o 
  -1   1  14       18.93       13.69      1.27 o 
   0   1  14      199.21      180.89      5.10 o 
   1   1  14       20.23       17.34      1.96 o 
   2   1  14      298.09      297.66      7.27 o 
   3   1  14      162.68      155.87      5.85 o 
   4   1  14       23.12       24.72      2.43 o 
   5   1  14        2.76        3.58      2.19 o 
   6   1  14       13.10       13.98      3.32 o 
   7   1  14       13.92       19.03      3.07 o 
  -7   2  14      128.17      123.85     10.95 o 
  -6   2  14       60.03       77.02      8.86 o 
  -5   2  14       51.78       49.91      5.37 o 
  -4   2  14       10.87       15.14      1.99 o 
  -3   2  14      682.20      732.03     19.56 o 
  -2   2  14      737.47      724.04     16.84 o 
  -1   2  14      154.75      159.91      4.63 o 
   0   2  14     1023.85      944.72     34.70 o 
   1   2  14      154.90      152.46      5.14 o 
   2   2  14      762.95      736.04     17.11 o 
   3   2  14      683.59      732.04     19.32 o 
   4   2  14       10.78       13.23      2.02 o 
   5   2  14       52.28       52.11      4.97 o 
   6   2  14       55.27       64.78      5.03 o 
   7   2  14      127.37      134.98      7.39 o 
  -7   3  14       43.21       34.63      5.17 o 
  -6   3  14      134.22      138.68     11.60 o 
  -5   3  14      179.53      172.98      8.95 o 
  -4   3  14       47.99       39.39      3.13 o 
  -3   3  14      987.94     1072.15     38.36 o 
  -2   3  14      222.89      251.01      7.14 o 
  -1   3  14      157.26      158.41      4.24 o 
   0   3  14      171.77      178.45      5.74 o 
   1   3  14      158.02      157.95      6.01 o 
   2   3  14      222.32      251.85      8.19 o 
   3   3  14      994.75     1070.05     70.77 o 
   4   3  14       48.15       45.22      3.47 o 
   5   3  14      177.70      188.11      8.90 o 
   6   3  14      134.81      136.59      6.78 o 
   7   3  14       40.93       40.50      5.45 o 
  -7   4  14       13.74       13.89      4.09 o 
  -6   4  14       11.65        9.65      3.24 o 
  -5   4  14       47.58       48.81      5.24 o 
  -4   4  14       88.46      100.23      9.83 o 
  -3   4  14      154.65      173.23      6.56 o 
  -2   4  14      654.21      678.43     25.14 o 
  -1   4  14       87.71      100.65      5.72 o 
   0   4  14      158.02      133.50      5.78 o 
   1   4  14       88.09       91.60      4.80 o 
   2   4  14      641.04      618.49     19.33 o 
   3   4  14      155.54      168.68     11.50 o 
   4   4  14       87.29       82.98      5.41 o 
   5   4  14       46.45       47.39      4.98 o 
   6   4  14       13.32       11.77      3.21 o 
   7   4  14       14.13       14.81      7.24 o 
  -7   5  14      183.85      226.40     11.78 o 
  -6   5  14        8.93        9.68      4.63 o 
  -5   5  14      162.47      184.17     10.06 o 
  -4   5  14      232.01      251.60     10.37 o 
  -3   5  14       64.06       63.28      4.15 o 
  -2   5  14       42.78       43.84      3.83 o 
  -1   5  14      445.75      438.20     11.31 o 
   0   5  14      757.80      716.23     19.24 o 
   1   5  14      439.97      431.46     11.47 o 
   2   5  14       43.12       45.30      3.67 o 
   3   5  14       57.61       66.02      5.33 o 
   4   5  14      232.69      234.09      9.73 o 
   5   5  14      164.67      173.38      7.93 o 
   6   5  14        8.87        9.63      2.96 o 
   7   5  14      181.91      217.97     14.74 o 
  -6   6  14       20.32       15.19      4.59 o 
  -5   6  14       42.28       68.49     10.40 o 
  -4   6  14        9.73        8.44      1.96 o 
  -3   6  14      149.10      152.33     11.08 o 
  -2   6  14       63.97       59.33      4.10 o 
  -1   6  14        2.42        0.66      1.24 o 
   0   6  14        2.33        0.33      1.60 o 
   1   6  14        2.44        2.49      2.28 o 
   2   6  14       64.09       57.21      4.26 o 
   3   6  14      150.47      149.28      6.51 o 
   4   6  14        9.70        9.09      2.48 o 
   5   6  14       42.77       50.61      6.71 o 
   6   6  14       20.20       12.47      7.41 o 
  -6   7  14       87.49      106.82      8.28 o 
  -5   7  14      393.33      450.83     17.05 o 
  -4   7  14       38.67       34.24     12.48 o 
  -3   7  14      579.06      608.44     26.40 o 
  -2   7  14      211.55      211.00      7.91 o 
  -1   7  14      531.50      520.44     17.90 o 
   0   7  14       37.41       32.55      3.43 o 
   1   7  14      541.91      526.92     15.55 o 
   2   7  14      212.27      206.01      8.02 o 
   3   7  14      584.68      591.43     17.09 o 
   4   7  14       38.27       41.15      6.23 o 
   5   7  14      393.89      393.45     14.78 o 
   6   7  14       86.35       77.69     13.07 o 
  -5   8  14       20.55       19.43      6.46 o 
  -4   8  14        7.60        5.46      2.36 o 
  -3   8  14       26.10       19.70      3.26 o 
  -2   8  14       74.21       79.97      7.09 o 
  -1   8  14        0.35        0.16      1.82 o 
   0   8  14       40.60       38.09      6.46 o 
   1   8  14        0.38       -0.38      1.87 o 
   2   8  14       72.23       84.49      5.54 o 
   3   8  14       25.78       23.35      3.23 o 
   4   8  14        8.28        3.53      2.43 o 
   5   8  14       20.63       16.66      3.30 o 
   6   8  14       35.46       24.47      5.22 o 
  -5   9  14       51.41       47.16      7.44 o 
  -4   9  14       19.19       14.47      5.26 o 
  -3   9  14      138.15      154.19      8.16 o 
  -2   9  14        8.63        3.32      2.19 o 
  -1   9  14       36.72       32.77      6.88 o 
   0   9  14      115.27      123.50      6.92 o 
   1   9  14       33.25       33.50      4.34 o 
   2   9  14        8.29        9.62      2.67 o 
   3   9  14      136.56      146.09      7.44 o 
   4   9  14       19.71       20.69      3.90 o 
   5   9  14       49.04       58.77      5.69 o 
  -4  10  14      287.65      294.80     23.10 o 
  -3  10  14       44.59       45.05      6.58 o 
  -2  10  14      185.96      192.90      9.91 o 
  -1  10  14       73.45       66.63      6.36 o 
   0  10  14        6.52        4.62      3.24 o 
   1  10  14       73.28       76.08      6.71 o 
   2  10  14      186.73      195.02     10.00 o 
   3  10  14       44.63       31.74      4.00 o 
   4  10  14      288.56      294.64     13.10 o 
  -3  11  14       61.26       66.50      6.43 o 
  -2  11  14       12.12       11.05      3.13 o 
  -1  11  14        1.50        2.77      2.97 o 
   0  11  14      240.16      268.19     13.43 o 
   1  11  14        1.66        0.24      2.54 o 
   2  11  14       12.27        7.79      4.36 o 
   3  11  14       62.15       69.85      5.87 o 
  -2  12  14       18.90        7.33     14.11 o 
  -1  12  14       33.09       24.12      5.89 o 
   0  12  14      111.44      108.63     16.99 o 
   1  12  14       33.03       35.61     10.14 o 
   2  12  14       20.59       23.32      5.36 o 
   1   0  15       47.68       53.69      2.53 o 
   2   0  15      241.27      244.30      7.07 o 
   3   0  15       60.44       59.01      6.22 o 
   4   0  15      150.00      137.54      5.52 o 
   5   0  15       35.49       40.05      4.70 o 
   6   0  15       69.83       60.44      5.92 o 
   7   0  15        4.51        0.86      3.15 o 
  -7   1  15      163.03      181.86     17.35 o 
  -6   1  15       11.81       14.77      4.70 o 
  -5   1  15      205.54      199.91      9.58 o 
  -4   1  15       95.93      104.54      5.66 o 
  -3   1  15      170.73      172.44      6.34 o 
  -2   1  15      153.56      142.43      5.35 o 
  -1   1  15      684.67      678.25     14.49 o 
   0   1  15      588.96      621.33     14.80 o 
   1   1  15      680.06      683.54     16.14 o 
   2   1  15      153.57      150.66      4.52 o 
   3   1  15      160.80      163.53      6.88 o 
   4   1  15       94.73       99.80      4.76 o 
   5   1  15      204.77      213.43      9.90 o 
   6   1  15       12.17       11.27      3.27 o 
   7   1  15      162.80      175.79      8.25 o 
  -7   2  15        5.77        9.44      3.54 o 
  -6   2  15      251.73      274.99     14.78 o 
  -5   2  15        1.71        0.23      2.14 o 
  -4   2  15       50.92       45.47      3.32 o 
  -3   2  15      105.15      106.95      4.94 o 
  -2   2  15       24.72       23.17      2.04 o 
  -1   2  15       69.93       75.59      3.27 o 
   0   2  15      107.65      110.67      5.37 o 
   1   2  15       68.83       73.39      3.71 o 
   2   2  15       21.91       20.52      2.44 o 
   3   2  15      103.67       93.94      4.58 o 
   4   2  15       47.86       40.57      4.66 o 
   5   2  15        1.91        1.10      2.01 o 
   6   2  15      254.80      285.84     12.59 o 
   7   2  15        5.77        6.96      2.56 o 
  -7   3  15      118.37      124.40      9.31 o 
  -6   3  15       41.35       38.20      5.10 o 
  -5   3  15      205.67      204.10     10.13 o 
  -4   3  15       82.49       82.31      4.53 o 
  -3   3  15       16.90       15.89      2.10 o 
  -2   3  15      454.24      476.74     11.66 o 
  -1   3  15      310.44      322.68      8.65 o 
   0   3  15       55.55       50.26      3.15 o 
   1   3  15      308.53      314.06     11.96 o 
   2   3  15      452.46      459.73     15.49 o 
   3   3  15       18.87       18.96      3.10 o 
   4   3  15       82.72       75.01      9.75 o 
   5   3  15      207.84      229.65     10.20 o 
   6   3  15       42.76       28.42      3.59 o 
   7   3  15      118.33      113.24      8.85 o 
  -7   4  15       15.77       14.31      4.14 o 
  -6   4  15      160.95      172.94      9.62 o 
  -5   4  15       39.63       51.44      5.39 o 
  -4   4  15      418.96      488.98     19.89 o 
  -3   4  15      440.19      450.64     13.68 o 
  -2   4  15      580.55      607.90     17.99 o 
  -1   4  15      191.77      190.01      8.06 o 
   0   4  15     1053.38     1012.34     25.83 o 
   1   4  15      193.13      193.22      7.15 o 
   2   4  15      595.94      606.05     19.08 o 
   3   4  15      443.03      470.97     19.47 o 
   4   4  15      403.98      454.24     15.85 o 
   5   4  15       41.04       47.82      5.19 o 
   6   4  15      159.17      163.64     11.27 o 
   7   4  15       16.33       13.14      4.11 o 
  -6   5  15       13.32       10.35      3.38 o 
  -5   5  15        7.06        7.73      2.99 o 
  -4   5  15        7.05        6.79      1.97 o 
  -3   5  15        2.60        0.89      1.56 o 
  -2   5  15      133.36      137.93      8.23 o 
  -1   5  15      154.27      141.29      6.60 o 
   0   5  15      214.08      197.77      7.48 o 
   1   5  15      153.83      139.34      6.23 o 
   2   5  15      134.23      130.84      5.85 o 
   3   5  15        2.57        1.43      2.52 o 
   4   5  15        7.43        2.97      2.66 o 
   5   5  15        7.04        9.03      2.42 o 
   6   5  15       12.95        7.10      2.94 o 
  -6   6  15      192.51      227.51     11.30 o 
  -5   6  15       70.94       82.76      6.93 o 
  -4   6  15      150.87      154.95      6.53 o 
  -3   6  15      124.11      125.49      8.87 o 
  -2   6  15      423.61      440.46     20.68 o 
  -1   6  15       11.08        7.03      2.18 o 
   0   6  15      662.14      665.52     18.53 o 
   1   6  15       10.15       10.46      3.20 o 
   2   6  15      407.04      410.48     12.72 o 
   3   6  15      122.41      131.96      7.37 o 
   4   6  15      159.65      164.18      8.30 o 
   5   6  15       68.78       77.24      5.85 o 
   6   6  15      192.83      214.36     14.78 o 
  -6   7  15       74.22       81.56      9.14 o 
  -5   7  15       15.25       13.13      4.31 o 
  -4   7  15       37.43       36.15      7.16 o 
  -3   7  15       84.36       92.67      6.37 o 
  -2   7  15       18.58       13.67      2.65 o 
  -1   7  15      170.19      148.95      7.82 o 
   0   7  15        1.79       -1.64      1.64 o 
   1   7  15      169.26      168.72      7.59 o 
   2   7  15       18.51       19.48      2.80 o 
   3   7  15       86.48      102.91      8.06 o 
   4   7  15       37.05       35.85      4.41 o 
   5   7  15       15.16       14.11      2.98 o 
   6   7  15       74.31       78.23      8.52 o 
  -5   8  15      104.48      124.00     10.80 o 
  -4   8  15       58.61       60.47      5.17 o 
  -3   8  15       80.86       82.60      6.15 o 
  -2   8  15       76.60       85.26      7.24 o 
  -1   8  15       14.81       16.34      5.41 o 
   0   8  15      216.54      217.16      8.70 o 
   1   8  15       15.83       15.68      3.20 o 
   2   8  15       71.37       68.88      5.20 o 
   3   8  15       83.45       82.70      6.79 o 
   4   8  15       57.46       61.93     12.72 o 
   5   8  15      105.42      118.16      7.56 o 
  -5   9  15       54.46       50.73     10.26 o 
  -4   9  15       17.79       20.66      3.61 o 
  -3   9  15       21.04       26.08      3.40 o 
  -2   9  15       14.59       15.37      3.48 o 
  -1   9  15       11.59        5.61      2.93 o 
   0   9  15       15.59       23.79      3.38 o 
   1   9  15       11.42        5.76      4.96 o 
   2   9  15       14.12       10.66      3.16 o 
   3   9  15       20.33       16.73      3.23 o 
   4   9  15       17.74       22.17      4.03 o 
   5   9  15       55.54       59.11      9.05 o 
  -4  10  15       48.89       50.34      6.40 o 
  -3  10  15       82.18       95.97     11.03 o 
  -2  10  15       90.56       90.64      7.30 o 
  -1  10  15      134.96      140.74      8.79 o 
   0  10  15      250.79      256.37     16.54 o 
   1  10  15      134.53      135.24      8.86 o 
   2  10  15       92.77       84.23      8.48 o 
   3  10  15       80.98       90.79      6.54 o 
   4  10  15       46.99       55.29      6.00 o 
  -3  11  15       66.07       54.53      7.30 o 
  -2  11  15       46.93       46.13      8.44 o 
  -1  11  15      404.42      469.52     18.22 o 
   0  11  15        1.18        1.62      3.19 o 
   1  11  15      410.35      454.80     18.14 o 
   2  11  15       47.19       49.14      5.83 o 
   3  11  15       65.82       63.81      6.71 o 
  -1  12  15       17.68        8.55      5.04 o 
   0  12  15        1.98       -0.62      4.77 o 
   1  12  15       17.93        1.15      6.80 o 
   0   0  16      984.11      988.31     35.28 o 
   1   0  16        5.22        3.53      1.31 o 
   2   0  16      513.66      494.90     13.70 o 
   3   0  16       51.20       50.03      3.51 o 
   4   0  16      515.95      495.36     16.07 o 
   5   0  16       11.33        5.51      2.61 o 
   6   0  16      378.63      388.33     15.53 o 
   7   0  16       69.54       90.17     10.48 o 
  -7   1  16        2.19        1.43      3.00 o 
  -6   1  16        3.07        3.73      4.40 o 
  -5   1  16       18.41       17.72      6.68 o 
  -4   1  16       94.96       90.82      6.62 o 
  -3   1  16       52.64       47.78      5.40 o 
  -2   1  16      265.20      276.36     10.98 o 
  -1   1  16      127.52      128.31      4.91 o 
   0   1  16      105.64      105.91      4.24 o 
   1   1  16      127.06      123.46      4.74 o 
   2   1  16      263.06      275.58      8.65 o 
   3   1  16       53.51       50.25      5.26 o 
   4   1  16       95.78       88.12      4.67 o 
   5   1  16       19.46       11.01      3.68 o 
   6   1  16        3.32        2.34      2.68 o 
   7   1  16        2.48        2.50      2.87 o 
  -7   2  16       89.59      107.16     12.39 o 
  -6   2  16       27.59       31.73      4.70 o 
  -5   2  16       19.23       20.54      3.70 o 
  -4   2  16      394.00      415.99     12.40 o 
  -3   2  16      380.56      410.15     12.00 o 
  -2   2  16      286.58      291.88      9.05 o 
  -1   2  16       40.20       45.17      2.98 o 
   0   2  16       33.85       48.96      3.11 o 
   1   2  16       37.85       35.19      3.54 o 
   2   2  16      294.95      310.39     10.92 o 
   3   2  16      383.94      387.68     11.72 o 
   4   2  16      386.04      387.88     11.91 o 
   5   2  16       18.16       13.24      3.05 o 
   6   2  16       24.86       29.35      4.68 o 
   7   2  16       86.46       96.30      7.60 o 
  -7   3  16       19.09       16.69      8.12 o 
  -6   3  16      236.65      258.42     12.26 o 
  -5   3  16      108.45      109.80      7.79 o 
  -4   3  16      196.54      234.31      8.12 o 
  -3   3  16      228.87      253.19      9.23 o 
  -2   3  16       98.55      100.96      6.36 o 
  -1   3  16      365.17      344.67      9.28 o 
   0   3  16      329.34      320.51      9.28 o 
   1   3  16      365.64      338.15      9.75 o 
   2   3  16       98.47      102.70      4.87 o 
   3   3  16      231.68      238.75     14.81 o 
   4   3  16      191.84      202.64     15.06 o 
   5   3  16      106.56      114.33      7.43 o 
   6   3  16      232.44      270.01     10.89 o 
   7   3  16       17.93        9.17      3.39 o 
  -6   4  16       34.11       23.35      5.24 o 
  -5   4  16       20.44       17.71      4.26 o 
  -4   4  16      475.47      503.41     20.18 o 
  -3   4  16       97.57       99.20      5.80 o 
  -2   4  16      258.10      250.20      9.74 o 
  -1   4  16       13.00        9.66      1.75 o 
   0   4  16       29.32       25.75      4.19 o 
   1   4  16       13.64       12.79      2.23 o 
   2   4  16      256.65      250.68      9.88 o 
   3   4  16       94.49       88.35     10.41 o 
   4   4  16      479.43      459.03     28.65 o 
   5   4  16       19.35       19.18      3.19 o 
   6   4  16       35.84       38.37      4.88 o 
  -6   5  16       19.03       20.22      4.53 o 
  -5   5  16       93.65      109.94      9.51 o 
  -4   5  16      329.18      358.97     20.65 o 
  -3   5  16      315.41      330.35     15.95 o 
  -2   5  16       97.72      105.83      7.19 o 
  -1   5  16       88.99       81.75      4.91 o 
   0   5  16       26.79       24.65      3.00 o 
   1   5  16       81.98       74.63      5.43 o 
   2   5  16       97.66      100.67      5.54 o 
   3   5  16      315.86      301.09     12.03 o 
   4   5  16      326.81      314.85     12.48 o 
   5   5  16      100.68      112.84      7.61 o 
   6   5  16       20.37       18.69      4.12 o 
  -6   6  16       53.15       69.12      8.32 o 
  -5   6  16        9.56       11.08      4.03 o 
  -4   6  16       60.51       64.43      6.39 o 
  -3   6  16       21.40       21.65      3.14 o 
  -2   6  16      103.76      103.67      6.38 o 
  -1   6  16        8.02        4.85      2.24 o 
   0   6  16       90.99       95.55      6.72 o 
   1   6  16        8.09        5.89      2.38 o 
   2   6  16      103.47      109.17      6.02 o 
   3   6  16       21.23       16.19      3.32 o 
   4   6  16       60.16       62.62      5.60 o 
   5   6  16        9.26       10.34      2.70 o 
   6   6  16       53.72       49.49      7.22 o 
  -5   7  16       90.16      109.78     12.32 o 
  -4   7  16       18.14       18.57      3.02 o 
  -3   7  16      461.99      507.40     17.28 o 
  -2   7  16      286.75      313.19     16.34 o 
  -1   7  16      504.24      524.89     18.06 o 
   0   7  16      122.04      115.06      6.31 o 
   1   7  16      510.12      520.11     15.81 o 
   2   7  16      281.96      295.60     10.48 o 
   3   7  16      461.79      491.84     17.78 o 
   4   7  16       18.60       17.58      5.48 o 
   5   7  16       84.76       97.84      6.69 o 
  -5   8  16       98.43      114.17     15.09 o 
  -4   8  16        5.52        4.72      2.31 o 
  -3   8  16        9.00        8.21      2.88 o 
  -2   8  16       25.64       20.43      3.63 o 
  -1   8  16       16.79       17.36      3.54 o 
   0   8  16      124.60      127.98      6.93 o 
   1   8  16       16.93       17.66      3.11 o 
   2   8  16       23.70       21.64      4.34 o 
   3   8  16        8.88        8.37      2.87 o 
   4   8  16        5.40        7.88      2.90 o 
   5   8  16       99.77      105.35      7.61 o 
  -4   9  16      109.08       99.47      8.43 o 
  -3   9  16        2.83        4.69      2.79 o 
  -2   9  16       79.57       76.77     10.31 o 
  -1   9  16        7.35        7.01      3.20 o 
   0   9  16        1.05        1.75      2.12 o 
   1   9  16        7.49        6.50      2.92 o 
   2   9  16       78.64       71.76      6.57 o 
   3   9  16        3.66        0.40      3.48 o 
   4   9  16      107.76       98.98      8.88 o 
  -3  10  16       19.14       25.37      5.49 o 
  -2  10  16      101.71       95.72      7.50 o 
  -1  10  16       57.96       61.24      7.67 o 
   0  10  16      466.69      481.32     25.17 o 
   1  10  16       57.89       67.36      6.62 o 
   2  10  16      102.38      106.64      8.25 o 
   3  10  16       20.51       16.72      4.90 o 
  -2  11  16       47.55       36.98      6.85 o 
  -1  11  16        0.48        0.02      4.12 o 
   0  11  16        8.40        0.60      3.13 o 
   1  11  16        0.42       -2.28      2.96 o 
   2  11  16       48.71       43.47      5.78 o 
   1   0  17       11.50        7.60      1.75 o 
   2   0  17      194.07      182.96      8.02 o 
   3   0  17        8.09        6.38      1.70 o 
   4   0  17        1.00        1.69      1.48 o 
   5   0  17       33.82       41.75      4.81 o 
   6   0  17        1.82        4.30      2.76 o 
   7   0  17       41.14       53.23      7.77 o 
  -7   1  17       22.37        6.97      4.21 o 
  -6   1  17      322.50      341.80     14.58 o 
  -5   1  17       22.05       21.24      3.73 o 
  -4   1  17        3.10        0.50      1.35 o 
  -3   1  17      210.06      214.35      7.52 o 
  -2   1  17      207.84      210.43      8.87 o 
  -1   1  17      168.23      165.88      6.39 o 
   0   1  17      275.60      275.95      9.48 o 
   1   1  17      172.93      168.42      5.77 o 
   2   1  17      217.92      225.39      9.18 o 
   3   1  17      219.00      212.37      8.73 o 
   4   1  17        3.10        5.22      1.63 o 
   5   1  17       24.66       25.80      3.91 o 
   6   1  17      328.32      345.39     14.52 o 
   7   1  17       23.47       26.31      5.82 o 
  -7   2  17      118.92      133.48     11.89 o 
  -6   2  17       45.91       45.73      5.85 o 
  -5   2  17       62.85       65.17      7.41 o 
  -4   2  17       23.40       21.14      3.26 o 
  -3   2  17      115.38      122.84      5.26 o 
  -2   2  17       66.78       69.01      5.99 o 
  -1   2  17      332.47      318.91     10.02 o 
   0   2  17        0.37       -1.08      1.23 o 
   1   2  17      337.32      325.52      9.10 o 
   2   2  17       64.48       63.37      4.99 o 
   3   2  17      118.72      116.03      6.47 o 
   4   2  17       25.26       28.50      2.90 o 
   5   2  17       63.66       63.26      5.87 o 
   6   2  17       46.59       42.40      5.26 o 
   7   2  17      120.22      140.86      9.06 o 
  -6   3  17       92.47       97.23      7.84 o 
  -5   3  17      114.95      124.03     10.78 o 
  -4   3  17       91.65      100.29      5.28 o 
  -3   3  17       69.38       75.23      6.85 o 
  -2   3  17        6.39        3.68      2.19 o 
  -1   3  17      203.18      193.82      6.34 o 
   0   3  17        0.50        0.07      1.24 o 
   1   3  17      202.90      188.91      6.86 o 
   2   3  17        7.74        4.19      3.15 o 
   3   3  17       66.44       56.39      5.28 o 
   4   3  17       88.46       97.30      6.12 o 
   5   3  17      113.20      128.44     12.00 o 
   6   3  17       90.58       72.29      6.63 o 
  -6   4  17       48.11       49.05      6.69 o 
  -5   4  17      107.53      117.07      8.25 o 
  -4   4  17      369.30      427.20     18.90 o 
  -3   4  17      130.08      149.73      8.63 o 
  -2   4  17      382.30      404.34     13.84 o 
  -1   4  17      160.46      155.52      9.04 o 
   0   4  17      296.10      268.21      9.39 o 
   1   4  17      160.24      160.05      5.83 o 
   2   4  17      385.08      394.80     12.24 o 
   3   4  17      132.25      146.75      9.61 o 
   4   4  17      370.34      407.86     12.91 o 
   5   4  17      110.83      136.28      8.45 o 
   6   4  17       45.11       46.41      5.63 o 
  -6   5  17       89.01       96.72     13.57 o 
  -5   5  17       12.71       12.02      4.04 o 
  -4   5  17      344.40      369.56     19.01 o 
  -3   5  17       39.34       38.46      4.71 o 
  -2   5  17      143.85      140.97      7.04 o 
  -1   5  17       10.48        8.69      2.16 o 
   0   5  17      115.11      115.33      7.49 o 
   1   5  17       10.99       14.46      2.45 o 
   2   5  17      141.39      142.50      6.35 o 
   3   5  17       39.90       35.38      8.15 o 
   4   5  17      348.30      370.17     15.17 o 
   5   5  17       12.31       10.24      2.41 o 
   6   5  17       89.41       96.48     12.85 o 
  -6   6  17      125.86      156.47     18.04 o 
  -5   6  17       54.95       72.20     16.11 o 
  -4   6  17      138.91      165.26      7.80 o 
  -3   6  17       42.19       41.98      4.26 o 
  -2   6  17       66.87       61.38      5.16 o 
  -1   6  17      541.97      516.64     17.82 o 
   0   6  17       77.91       83.51      5.46 o 
   1   6  17      541.71      530.56     17.51 o 
   2   6  17       64.25       71.02      5.64 o 
   3   6  17       44.04       43.02      4.86 o 
   4   6  17      141.74      138.68      8.28 o 
   5   6  17       52.67       67.53      7.05 o 
   6   6  17      129.17      119.87     12.48 o 
  -5   7  17       72.48       79.46      8.75 o 
  -4   7  17        4.62        6.91      2.51 o 
  -3   7  17        9.96        8.39      2.65 o 
  -2   7  17       15.55       12.39      4.89 o 
  -1   7  17        0.03       -2.42      2.42 o 
   0   7  17       72.27       59.75      4.89 o 
   1   7  17        0.00        0.54      1.67 o 
   2   7  17       15.30       16.31      3.32 o 
   3   7  17        9.40        7.16      3.08 o 
   4   7  17        4.47       11.36      3.11 o 
   5   7  17       72.37       77.39      7.29 o 
  -5   8  17      133.70      154.77     17.69 o 
  -4   8  17       48.38       44.14      5.26 o 
  -3   8  17       23.78       21.88      3.73 o 
  -2   8  17      188.30      180.56      9.26 o 
  -1   8  17       78.40       78.74      6.46 o 
   0   8  17      173.67      173.03      7.84 o 
   1   8  17       80.07       79.11      6.64 o 
   2   8  17      192.93      194.87     12.82 o 
   3   8  17       24.90       25.05      4.24 o 
   4   8  17       47.01       49.78      6.37 o 
   5   8  17      135.75      132.87      8.20 o 
  -4   9  17       15.06        2.78      3.44 o 
  -3   9  17      135.50      141.05      8.53 o 
  -2   9  17       36.32       24.00      4.39 o 
  -1   9  17       10.04       15.29      3.78 o 
   0   9  17       95.83       91.24     10.20 o 
   1   9  17        8.69        6.21      3.02 o 
   2   9  17       35.18       23.88      5.59 o 
   3   9  17      133.98      136.70      9.37 o 
   4   9  17       14.31        9.07      3.42 o 
  -3  10  17        2.18       -2.51      6.48 o 
  -2  10  17       13.46       11.48      5.33 o 
  -1  10  17      334.92      358.08     17.25 o 
   0  10  17        2.43        5.27      3.35 o 
   1  10  17      335.28      383.61     15.85 o 
   2  10  17       13.44       13.49      3.90 o 
   3  10  17        2.68        0.58      3.49 o 
  -1  11  17       34.46       28.61      6.42 o 
   0  11  17       59.98       53.79     12.04 o 
   1  11  17       35.64       30.21      6.80 o 
   2  11  17       17.90       21.75      7.51 o 
   0   0  18     1095.60     1132.29     80.08 o 
   1   0  18      407.38      449.95     13.12 o 
   2   0  18      266.17      285.34     12.63 o 
   3   0  18       45.03       37.54      4.52 o 
   4   0  18       72.90       83.10      4.70 o 
   5   0  18      235.41      249.15     11.24 o 
   6   0  18       75.46       82.33      8.88 o 
  -6   1  18       10.82        6.52      3.19 o 
  -5   1  18       24.18       23.88      4.05 o 
  -4   1  18       76.62       67.44      4.41 o 
  -3   1  18      313.26      318.24     12.04 o 
  -2   1  18       50.52       51.43      5.53 o 
  -1   1  18       39.60       38.49      3.93 o 
   0   1  18      283.06      278.92      9.13 o 
   1   1  18       38.73       36.63      3.11 o 
   2   1  18       51.34       52.22      4.64 o 
   3   1  18      312.23      307.75     11.84 o 
   4   1  18       77.99       78.38      4.66 o 
   5   1  18       23.63       29.26      4.19 o 
   6   1  18       10.81        5.45      3.09 o 
  -6   2  18       77.22       85.21      7.24 o 
  -5   2  18       85.43       96.00      8.10 o 
  -4   2  18       20.41       19.33      2.53 o 
  -3   2  18      593.23      623.13     23.40 o 
  -2   2  18       38.55       39.74      4.85 o 
  -1   2  18      821.34      821.31     26.10 o 
   0   2  18       27.49       30.86      3.65 o 
   1   2  18      814.41      822.24     19.56 o 
   2   2  18       35.50       32.48      3.77 o 
   3   2  18      586.98      571.51     19.56 o 
   4   2  18       20.00       20.84      3.26 o 
   5   2  18       86.76       88.66     10.76 o 
   6   2  18       78.13       66.35     11.96 o 
  -6   3  18       10.47       10.34      3.33 o 
  -5   3  18       96.77      125.07     11.57 o 
  -4   3  18       15.22       13.31      2.92 o 
  -3   3  18        1.33        0.24      2.01 o 
  -2   3  18       23.37       23.51      3.88 o 
  -1   3  18      380.44      399.63     34.67 o 
   0   3  18        3.91        3.13      1.56 o 
   1   3  18      388.98      378.45     10.50 o 
   2   3  18       20.67       21.31      3.33 o 
   3   3  18        0.90        2.29      1.98 o 
   4   3  18       13.22        4.07      2.10 o 
   5   3  18       93.41       99.97      9.78 o 
   6   3  18       11.26       10.76      3.53 o 
  -6   4  18       12.34        9.87      4.07 o 
  -5   4  18        9.27        2.46      3.16 o 
  -4   4  18      102.22      108.94      7.39 o 
  -3   4  18      443.81      452.86     19.07 o 
  -2   4  18      175.44      174.24      9.52 o 
  -1   4  18      107.95       93.09      5.84 o 
   0   4  18      454.97      444.67     14.43 o 
   1   4  18      111.85      109.20      6.56 o 
   2   4  18      172.54      168.07     11.33 o 
   3   4  18      447.26      458.78     16.34 o 
   4   4  18      103.47       97.96     11.00 o 
   5   4  18        9.94        7.84      2.06 o 
   6   4  18       12.77        9.30      4.34 o 
  -6   5  18       22.91       11.19      6.04 o 
  -5   5  18       40.02       47.87      6.75 o 
  -4   5  18      361.67      384.51     35.56 o 
  -3   5  18       74.37       74.68      6.65 o 
  -2   5  18      290.91      309.28     11.72 o 
  -1   5  18      271.37      259.74     11.56 o 
   0   5  18        6.32        3.00      1.67 o 
   1   5  18      268.10      259.48      9.32 o 
   2   5  18      293.52      302.49     15.27 o 
   3   5  18       70.74       66.71      5.04 o 
   4   5  18      367.01      371.85     14.72 o 
   5   5  18       40.56       42.43      4.03 o 
   6   5  18       24.14       20.71     13.64 o 
  -5   6  18       73.51       68.74     13.39 o 
  -4   6  18       41.71       43.38      9.45 o 
  -3   6  18        0.41       -0.40      2.24 o 
  -2   6  18       28.01       24.95      3.61 o 
  -1   6  18       78.91       71.70     11.02 o 
   0   6  18       25.06       26.08      4.11 o 
   1   6  18       79.15       79.50      5.39 o 
   2   6  18       27.72       22.62      3.61 o 
   3   6  18        0.45        2.39      2.65 o 
   4   6  18       42.59       38.57      4.63 o 
   5   6  18       73.20       90.81      5.80 o 
  -4   7  18        5.31        4.12      2.65 o 
  -3   7  18       34.09       28.50      5.04 o 
  -2   7  18       14.03       10.74      3.06 o 
  -1   7  18       68.36       64.54      5.79 o 
   0   7  18       95.52       99.37      6.26 o 
   1   7  18       66.95       67.33      5.20 o 
   2   7  18       13.89        9.89      5.29 o 
   3   7  18       35.42       40.51      5.00 o 
   4   7  18        5.17        4.89      2.95 o 
   5   7  18       75.58      100.53     17.26 o 
  -3   8  18       57.12       54.53      6.66 o 
  -2   8  18      117.04      105.51      8.01 o 
  -1   8  18       30.83       22.83      4.13 o 
   0   8  18        2.63       -0.51      2.49 o 
   1   8  18       32.69       29.72      4.38 o 
   2   8  18      119.64      128.65      8.14 o 
   3   8  18       57.78       62.01      6.17 o 
   4   8  18       72.38       75.14      6.83 o 
  -3   9  18       43.42       43.74      6.13 o 
  -2   9  18       55.86       47.66      5.45 o 
  -1   9  18        2.48        3.01      2.96 o 
   0   9  18       34.67       32.56      5.01 o 
   1   9  18        2.25        0.91      2.75 o 
   2   9  18       57.63       43.86      5.54 o 
   3   9  18       42.65       43.38      7.01 o 
   4   9  18       17.43       25.26      6.75 o 
  -2  10  18       37.09       41.61      7.05 o 
  -1  10  18       55.80       50.21      6.06 o 
   0  10  18       83.18       95.62      8.19 o 
   1  10  18       53.84       59.37      6.38 o 
   2  10  18       39.16       46.03      5.61 o 
   0  11  18      357.17      408.53     31.29 o 
   1   0  19       39.53       38.72      3.39 o 
   2   0  19       41.22       43.88      7.07 o 
   3   0  19       55.98       50.95      4.53 o 
   4   0  19       46.67       54.27      4.71 o 
   5   0  19        0.78        0.69      2.18 o 
   6   0  19       36.93       50.79      5.82 o 
  -6   1  19       41.10       45.17      7.49 o 
  -5   1  19       48.02       55.68      5.55 o 
  -4   1  19       76.36       80.81      5.44 o 
  -3   1  19      254.90      236.08     11.97 o 
  -2   1  19      223.04      229.36     11.60 o 
  -1   1  19       31.83       28.00      7.19 o 
   0   1  19      169.15      170.39      6.76 o 
   1   1  19       31.21       30.58      2.99 o 
   2   1  19      219.37      226.06     10.26 o 
   3   1  19      253.72      251.85     10.43 o 
   4   1  19       80.05       86.22      5.78 o 
   5   1  19       48.24       51.89      5.55 o 
   6   1  19       41.86       40.02      7.23 o 
  -6   2  19       10.70        9.83      7.29 o 
  -5   2  19       14.79       15.95      3.33 o 
  -4   2  19       15.94       14.38      3.10 o 
  -3   2  19      109.62      133.00      8.39 o 
  -2   2  19      127.93      124.30      9.40 o 
  -1   2  19      146.96      140.48     15.29 o 
   0   2  19       47.02       46.23      3.77 o 
   1   2  19      143.45      141.15      9.09 o 
   2   2  19      125.51      116.58      6.85 o 
   3   2  19      107.64      110.86      6.91 o 
   4   2  19       15.31       16.19      3.06 o 
   5   2  19       13.86       15.86      3.63 o 
   6   2  19       10.09        5.88      3.94 o 
  -6   3  19       17.55       20.03      5.04 o 
  -5   3  19      117.28      115.56     15.05 o 
  -4   3  19      261.20      275.16     13.04 o 
  -3   3  19       17.53        9.11      2.98 o 
  -2   3  19       85.25       73.15      6.80 o 
  -1   3  19      233.69      236.71      9.83 o 
   0   3  19        8.45        5.27      2.94 o 
   1   3  19      236.20      227.32      8.47 o 
   2   3  19       86.63       90.86      6.38 o 
   3   3  19       18.44       11.23      2.81 o 
   4   3  19      261.09      280.58     11.47 o 
   5   3  19      115.42      117.83     10.76 o 
   6   3  19       15.47       12.86      6.56 o 
  -6   4  19       14.95       13.10      6.47 o 
  -5   4  19      136.18      112.15     15.15 o 
  -4   4  19       91.63       86.50      6.62 o 
  -3   4  19      294.31      326.43     14.44 o 
  -2   4  19       68.69       57.90      6.09 o 
  -1   4  19      183.62      176.64     11.30 o 
   0   4  19        1.46        1.59      1.59 o 
   1   4  19      177.14      158.81      9.88 o 
   2   4  19       67.22       50.79      4.94 o 
   3   4  19      288.33      291.55     12.20 o 
   4   4  19       94.37       99.14      6.68 o 
   5   4  19      136.36      157.11     12.61 o 
   6   4  19       15.84        9.44      5.26 o 
  -5   5  19       30.05       27.31      8.19 o 
  -4   5  19      173.43      183.45     37.09 o 
  -3   5  19       45.59       43.58      6.25 o 
  -2   5  19       12.28       11.14      3.43 o 
  -1   5  19       63.66       56.07      5.96 o 
   0   5  19       81.46       78.11      6.22 o 
   1   5  19       63.25       58.13      4.01 o 
   2   5  19       11.43        9.18      2.84 o 
   3   5  19       45.34       44.52      4.47 o 
   4   5  19      170.71      181.87      8.49 o 
   5   5  19       30.67       26.78      3.98 o 
  -4   6  19       46.38       42.56      5.19 o 
  -3   6  19      130.51      121.01      8.47 o 
  -2   6  19       75.16       77.44      7.27 o 
  -1   6  19      278.51      283.16     21.01 o 
   0   6  19        0.27       -1.12      1.82 o 
   1   6  19      283.52      297.13     13.18 o 
   2   6  19       75.87       78.17      8.12 o 
   3   6  19      128.83      127.64      8.49 o 
   4   6  19       44.81       42.96      4.33 o 
   5   6  19      126.96      136.05     18.08 o 
  -4   7  19       20.73       20.67      4.02 o 
  -3   7  19        6.63        3.98      2.86 o 
  -2   7  19      105.56       97.79      7.46 o 
  -1   7  19       85.97       85.01      8.78 o 
   0   7  19        3.46        3.04      2.29 o 
   1   7  19       84.89       85.08      5.96 o 
   2   7  19      103.71      112.08      9.89 o 
   3   7  19        6.66        1.64      2.57 o 
   4   7  19       21.43       14.90      3.65 o 
  -4   8  19       12.16        6.75      3.75 o 
  -3   8  19      276.60      286.49     23.16 o 
  -2   8  19        4.82        3.14      2.82 o 
  -1   8  19       95.39       91.68      9.42 o 
   0   8  19        0.26        0.53      2.27 o 
   1   8  19       92.74       90.06      7.27 o 
   2   8  19        4.50        1.18      3.63 o 
   3   8  19      275.30      272.03     15.78 o 
   4   8  19       12.64       10.00      4.08 o 
  -3   9  19        1.17        0.57      3.00 o 
  -2   9  19      158.25      135.26     11.53 o 
  -1   9  19       17.39       27.34      5.10 o 
   0   9  19      219.71      242.68     11.85 o 
   1   9  19       16.40       18.65      4.32 o 
   2   9  19      161.15      175.46     12.51 o 
   3   9  19        1.21        1.41      3.82 o 
  -2  10  19       10.74        5.15      5.16 o 
  -1  10  19       13.89       10.51      9.87 o 
   0  10  19        5.67       10.07      3.90 o 
   1  10  19       13.13       10.72      5.14 o 
   2  10  19       11.06       13.62      8.40 o 
   0   0  20        0.02       -0.97      2.25 o 
   1   0  20       25.74       18.57      3.02 o 
   2   0  20        0.15        0.52      2.23 o 
   3   0  20      455.14      451.30     19.01 o 
   4   0  20       90.65       91.13      6.00 o 
   5   0  20      110.50      124.49     10.89 o 
   6   0  20       10.46       10.15      5.48 o 
  -6   1  20       56.02       57.08     11.17 o 
  -5   1  20       89.76       93.67      9.43 o 
  -4   1  20        8.66        9.25      2.99 o 
  -3   1  20       60.68       58.77      6.04 o 
  -2   1  20       19.00       15.56      3.46 o 
  -1   1  20        7.43        6.23      2.14 o 
   0   1  20       65.71       60.55      4.38 o 
   1   1  20        7.23        3.95      1.87 o 
   2   1  20       19.95       18.55      3.81 o 
   3   1  20       60.06       52.57      7.51 o 
   4   1  20        8.43       14.46      4.12 o 
   5   1  20       90.52      121.89     26.20 o 
   6   1  20       56.42       74.61     11.36 o 
  -5   2  20      152.32      170.03     16.59 o 
  -4   2  20       18.28       18.41      5.25 o 
  -3   2  20        5.90        8.38      2.87 o 
  -2   2  20       74.84       73.64      6.92 o 
  -1   2  20      468.11      461.80     23.05 o 
   0   2  20       34.25       34.25      3.41 o 
   1   2  20      476.56      477.95     14.02 o 
   2   2  20       76.13       83.17     13.34 o 
   3   2  20        4.59        1.78      2.23 o 
   4   2  20       18.09       21.45      4.39 o 
   5   2  20      148.03      152.22     13.38 o 
   6   2  20       41.19       60.02     13.26 o 
  -5   3  20       67.63       59.56     11.27 o 
  -4   3  20       77.78       71.71      6.46 o 
  -3   3  20       59.26       48.63      6.00 o 
  -2   3  20      471.15      440.14     33.04 o 
  -1   3  20       71.18       67.77     10.93 o 
   0   3  20      130.75      135.57      6.15 o 
   1   3  20       72.03       75.08      4.86 o 
   2   3  20      485.09      463.42     21.47 o 
   3   3  20       59.67       57.41      5.22 o 
   4   3  20       75.61       77.85      7.30 o 
   5   3  20       66.84       66.16      8.39 o 
  -5   4  20      233.38      276.91     22.61 o 
  -4   4  20        3.46        5.49      4.38 o 
  -3   4  20        8.26        8.93      3.41 o 
  -2   4  20       82.03       72.28      6.93 o 
  -1   4  20      161.98      158.01      8.00 o 
   0   4  20      164.96      166.69      8.61 o 
   1   4  20      156.19      150.90      6.97 o 
   2   4  20       81.44       77.29      6.07 o 
   3   4  20        8.79        4.88      3.15 o 
   4   4  20        3.33       -1.99      1.99 o 
   5   4  20      238.34      278.49     15.55 o 
  -4   5  20       70.60       88.46     12.87 o 
  -3   5  20       11.04        3.67      2.69 o 
  -2   5  20      380.51      385.64     36.03 o 
  -1   5  20       50.70       44.45      5.65 o 
   0   5  20      616.74      624.12     23.11 o 
   1   5  20       50.09       50.18      4.03 o 
   2   5  20      375.75      395.98     15.09 o 
   3   5  20       11.49       12.15      2.85 o 
   4   5  20       72.06       87.87      6.00 o 
   5   5  20      168.27      177.52      9.98 o 
  -4   6  20        6.25        8.18      3.19 o 
  -3   6  20       10.12       13.52      3.54 o 
  -2   6  20      134.75      149.56     16.89 o 
  -1   6  20       48.55       39.02      5.59 o 
   0   6  20       61.58       62.66      5.01 o 
   1   6  20       48.66       45.74      3.85 o 
   2   6  20      134.89      138.67     13.14 o 
   3   6  20       10.23        1.33      4.74 o 
   4   6  20        6.04        4.29      2.62 o 
   5   6  20       54.79       51.32      6.13 o 
  -3   7  20       11.09       10.14      3.35 o 
  -2   7  20       78.39       76.03      7.71 o 
  -1   7  20       12.94        6.96      2.92 o 
   0   7  20       79.50       80.53      5.83 o 
   1   7  20       12.87       11.40      3.56 o 
   2   7  20       77.98       66.97      8.11 o 
   3   7  20       11.12        4.97      3.59 o 
   4   7  20      104.85      112.06      8.23 o 
  -3   8  20        8.53        3.82      3.51 o 
  -2   8  20       99.89       87.08      8.34 o 
  -1   8  20      147.45      141.66     10.37 o 
   0   8  20        9.28        6.76      2.65 o 
   1   8  20      147.23      150.48      9.41 o 
   2   8  20       99.93       98.31      9.78 o 
   3   8  20        9.65       10.19      4.47 o 
  -2   9  20      110.32       97.45      9.27 o 
  -1   9  20       48.34       47.35      5.68 o 
   0   9  20      363.88      389.45     16.19 o 
   1   9  20       48.58       47.16      6.96 o 
   2   9  20      113.22      119.80     11.34 o 
   1   0  21        1.96       -1.48      2.02 o 
   2   0  21       27.54       14.60      3.64 o 
   3   0  21        4.52        2.33      2.43 o 
   4   0  21       77.20       77.14      8.69 o 
   5   0  21       20.15       11.11      6.10 o 
  -5   1  21       35.64       37.68      9.46 o 
  -4   1  21      200.46      203.70     17.09 o 
  -3   1  21        9.47        8.93      2.96 o 
  -2   1  21      240.08      232.60     12.21 o 
  -1   1  21       11.83       11.61      2.82 o 
   0   1  21      835.80      885.21     23.67 o 
   1   1  21       11.86        7.05      2.46 o 
   2   1  21      245.18      229.66     12.05 o 
   3   1  21        9.38        7.88      3.00 o 
   4   1  21      197.43      197.20     27.60 o 
   5   1  21       35.26       31.88      6.02 o 
  -5   2  21       63.75       77.10     12.56 o 
  -4   2  21        3.28       -1.21      2.14 o 
  -3   2  21       98.43      101.17      7.71 o 
  -2   2  21       98.69      102.96      8.73 o 
  -1   2  21       66.55       58.24      5.18 o 
   0   2  21       24.99       27.62      3.84 o 
   1   2  21       65.60       53.85      5.08 o 
   2   2  21       98.53      102.38      8.61 o 
   3   2  21       98.45       96.17      9.58 o 
   4   2  21        3.22        5.69      2.53 o 
   5   2  21       65.90       67.58      8.95 o 
  -4   3  21      110.04      106.62     11.25 o 
  -3   3  21        9.62        2.34      2.55 o 
  -2   3  21      423.41      433.45     36.87 o 
  -1   3  21       47.12       35.03      5.07 o 
   0   3  21        3.62        1.24      1.69 o 
   1   3  21       47.46       49.11      4.75 o 
   2   3  21      425.53      436.50     27.68 o 
   3   3  21        9.86       15.09      3.35 o 
   4   3  21      111.41      101.34      6.84 o 
   5   3  21        9.38       17.47      8.26 o 
  -4   4  21       89.55       84.28      8.61 o 
  -3   4  21       83.52       87.18     16.96 o 
  -2   4  21       41.76       36.75      5.26 o 
  -1   4  21       20.25       19.06      4.20 o 
   0   4  21        2.49        1.62      2.12 o 
   1   4  21       24.01       22.62      3.04 o 
   2   4  21       41.49       37.47      6.12 o 
   3   4  21       87.18      101.26      7.34 o 
   4   4  21       89.79      100.98      9.65 o 
   5   4  21       33.97       41.43      5.57 o 
  -4   5  21       28.27       27.78      5.19 o 
  -3   5  21        1.68        2.29      2.57 o 
  -2   5  21       64.91       55.32      6.33 o 
  -1   5  21      150.95      149.44     28.14 o 
   0   5  21      160.98      165.47      8.41 o 
   1   5  21      151.61      150.55      7.23 o 
   2   5  21       64.88       68.97      6.02 o 
   3   5  21        1.82        0.64      2.35 o 
   4   5  21       27.54       35.02      4.25 o 
   5   5  21      100.88       95.02      8.67 o 
  -4   6  21       17.67       15.33      4.51 o 
  -3   6  21       21.25       16.11      3.97 o 
  -2   6  21        4.08        2.69      5.34 o 
  -1   6  21      241.84      234.64     22.39 o 
   0   6  21       19.20       16.03      3.42 o 
   1   6  21      236.65      242.51     12.04 o 
   2   6  21        4.14        3.98      3.12 o 
   3   6  21       20.53       22.59      4.03 o 
   4   6  21       17.98       30.85      4.61 o 
  -3   7  21       21.45       21.77      5.64 o 
  -2   7  21       44.42       35.71      5.38 o 
  -1   7  21       19.82       16.72      4.50 o 
   0   7  21        2.69        1.04      2.30 o 
   1   7  21       19.81       21.66      3.45 o 
   2   7  21       43.76       44.63      7.20 o 
   3   7  21       21.37       24.52      4.25 o 
  -3   8  21       39.26       29.22      6.25 o 
  -2   8  21       54.28       27.26      6.35 o 
  -1   8  21        9.44        6.07      4.91 o 
   0   8  21       29.00       28.14      8.82 o 
   1   8  21       11.52       12.65      3.89 o 
   2   8  21       54.36       60.35      8.04 o 
   3   8  21       39.60       43.41     12.83 o 
  -1   9  21       20.76       13.29      4.94 o 
   0   9  21        1.16        2.33      3.18 o 
   1   9  21       20.86       16.68      4.37 o 
   0   0  22      431.63      463.68     23.66 o 
   1   0  22      121.10      116.99      7.68 o 
   2   0  22        1.33        1.03      4.30 o 
   3   0  22       90.76      101.99      7.90 o 
   4   0  22       53.04       49.77      5.66 o 
  -4   1  22        7.95        1.84      2.59 o 
  -3   1  22        5.04       -1.10      2.17 o 
  -2   1  22       55.28       45.13      7.84 o 
  -1   1  22      131.52      138.78      7.92 o 
   0   1  22       44.17       43.13      6.13 o 
   1   1  22      131.41      148.30      8.07 o 
   2   1  22       53.84       51.55      5.99 o 
   3   1  22        5.14        8.30      3.14 o 
   4   1  22        8.35        2.45      2.46 o 
  -4   2  22       19.67       10.96      3.33 o 
  -3   2  22       25.64       34.15      5.00 o 
  -2   2  22       43.66       34.04      9.96 o 
  -1   2  22      107.15      109.76      7.46 o 
   0   2  22        0.86        2.29      2.09 o 
   1   2  22      106.45      112.60      7.38 o 
   2   2  22       44.94       28.90      4.95 o 
   3   2  22       24.94       25.38      4.60 o 
   4   2  22       19.38       12.56      5.89 o 
   5   2  22       61.50       99.73     14.95 o 
  -4   3  22       49.36       43.89      5.34 o 
  -3   3  22       82.79       71.13      7.23 o 
  -2   3  22      230.38      242.63     32.42 o 
  -1   3  22      218.41      207.18     32.58 o 
   0   3  22      442.87      455.35     41.94 o 
   1   3  22      220.33      233.79     10.19 o 
   2   3  22      225.44      239.21     12.96 o 
   3   3  22       83.94       97.54      8.33 o 
   4   3  22       46.83       47.44      4.99 o 
   5   3  22        2.13        1.63      5.35 o 
  -4   4  22       55.30       60.44     12.32 o 
  -3   4  22       37.66       35.86      9.39 o 
  -2   4  22       83.78       85.52     11.41 o 
  -1   4  22        6.73        5.05      3.03 o 
   0   4  22        1.21       -0.34      2.06 o 
   1   4  22        6.82        0.95      2.27 o 
   2   4  22       82.28       83.31     21.52 o 
   3   4  22       37.83       38.07      4.74 o 
   4   4  22       55.98       63.70      5.30 o 
  -3   5  22        2.22        3.42      2.93 o 
  -2   5  22      102.02      100.27     21.65 o 
  -1   5  22       18.98       21.23      4.31 o 
   0   5  22       30.35       37.49      4.54 o 
   1   5  22       19.72       20.22      3.63 o 
   2   5  22      100.93      111.59      7.98 o 
   3   5  22        2.29        0.93      3.24 o 
   4   5  22      266.90      272.65     12.29 o 
  -3   6  22       36.78       27.36      4.70 o 
  -2   6  22       45.94       36.11      5.38 o 
  -1   6  22       17.93       12.46      3.96 o 
   0   6  22       21.00       16.56      3.56 o 
   1   6  22       17.85       10.72      8.52 o 
   2   6  22       45.56       31.64      4.58 o 
   3   6  22       36.77       35.53      4.78 o 
   4   6  22      137.63      146.74     10.81 o 
  -3   7  22        0.21       -1.83      3.17 o 
  -2   7  22      117.89      112.03      9.70 o 
  -1   7  22      120.18      107.14     14.48 o 
   0   7  22      107.21      107.06     11.58 o 
   1   7  22      118.95      108.10     10.42 o 
   2   7  22      119.24      124.28      8.88 o 
   3   7  22        0.20        0.18      3.36 o 
  -2   8  22       18.75        8.42      4.89 o 
  -1   8  22       16.92        9.71      3.92 o 
   0   8  22       44.75       40.78      5.75 o 
   1   8  22       15.49        6.67      6.30 o 
   2   8  22       18.64       14.75      6.84 o 
   1   0  23        0.35        0.81      2.17 o 
   2   0  23      192.73      204.87     30.46 o 
   3   0  23        0.11       -2.02      2.86 o 
   4   0  23       13.63        6.01      2.91 o 
  -4   1  23       73.59       80.56      7.44 o 
  -3   1  23       66.89       66.99      6.81 o 
  -2   1  23      104.30       87.64      8.08 o 
  -1   1  23       87.98       86.08      6.75 o 
   0   1  23       16.53       17.89      3.34 o 
   1   1  23       88.32      103.91      7.95 o 
   2   1  23      105.73      106.10      8.78 o 
   3   1  23       68.18       64.38      6.83 o 
   4   1  23       73.37       89.13     10.34 o 
  -4   2  23       56.36       54.35      7.40 o 
  -3   2  23       28.79       22.42      4.36 o 
  -2   2  23       29.42       26.04      4.72 o 
  -1   2  23      247.12      243.17     14.59 o 
   0   2  23      372.33      389.29     21.01 o 
   1   2  23      251.08      244.25     10.63 o 
   2   2  23       29.97       23.41      8.80 o 
   3   2  23       30.53       22.71      4.44 o 
   4   2  23       55.11       58.89      6.48 o 
  -4   3  23       64.39       46.88      6.81 o 
  -3   3  23       89.32       88.93      8.07 o 
  -2   3  23       37.14       35.09      5.30 o 
  -1   3  23       29.97       19.15      4.19 o 
   0   3  23        0.79        2.59      2.36 o 
   1   3  23       29.00       24.64      6.28 o 
   2   3  23       34.36       29.21     10.80 o 
   3   3  23       88.68      102.73     10.05 o 
   4   3  23       65.14       58.20      8.04 o 
  -4   4  23       59.92       67.34      8.36 o 
  -3   4  23      111.72      127.32     19.00 o 
  -2   4  23       33.12       27.63      5.04 o 
  -1   4  23       70.02       56.04      6.71 o 
   0   4  23      184.61      186.01     15.42 o 
   1   4  23       74.62       75.51      6.34 o 
   2   4  23       32.13       38.21     11.74 o 
   3   4  23      112.07      140.51     18.91 o 
   4   4  23       58.65       65.69      7.28 o 
  -3   5  23        2.14        3.19      3.15 o 
  -2   5  23        4.06        0.80      2.73 o 
  -1   5  23       50.34       38.45      8.20 o 
   0   5  23       14.19       12.73      3.24 o 
   1   5  23       49.91       58.80     10.22 o 
   2   5  23        3.80        1.26      2.85 o 
   3   5  23        1.93       -1.51      2.72 o 
  -3   6  23       75.44       62.98      8.71 o 
  -2   6  23       27.54       23.65      4.80 o 
  -1   6  23      148.92      151.52     10.60 o 
   0   6  23        1.42        0.47      3.03 o 
   1   6  23      143.41      164.82     15.74 o 
   2   6  23       27.46       26.03      6.42 o 
   3   6  23       75.99       75.35      8.37 o 
  -2   7  23       37.65       25.45      6.78 o 
  -1   7  23       28.16       20.72      4.95 o 
   0   7  23       42.40       44.33      5.36 o 
   1   7  23       27.96       30.72      8.34 o 
   2   7  23       38.66       37.13      6.93 o 
   0   8  23       48.25       21.59      7.46 o 
   0   0  24       24.49       21.11      6.27 o 
   1   0  24      225.96      234.25     13.95 o 
   2   0  24       13.87       12.33      3.77 o 
   3   0  24      107.91      122.81      9.83 o 
   4   0  24        5.79        5.48      3.70 o 
  -4   1  24       91.09      103.21      9.73 o 
  -3   1  24        5.70        7.42      3.27 o 
  -2   1  24        6.22        8.75      7.92 o 
  -1   1  24        5.48        6.23      3.27 o 
   0   1  24      189.59      196.87     11.78 o 
   1   1  24        5.63        5.90      2.75 o 
   2   1  24        6.55        7.15      3.60 o 
   3   1  24        5.80        5.47      3.08 o 
   4   1  24       90.64       92.32      9.99 o 
  -4   2  24        6.59        1.35      3.36 o 
  -3   2  24       31.31       30.75      5.14 o 
  -2   2  24        8.92        7.52      4.43 o 
  -1   2  24       93.23       93.68      9.71 o 
   0   2  24       20.52       21.45      4.56 o 
   1   2  24       96.85      101.80     12.33 o 
   2   2  24        7.71        5.54      3.39 o 
   3   2  24       33.04       29.01      5.07 o 
   4   2  24        7.14        4.74      3.82 o 
  -4   3  24       35.15       37.94      6.25 o 
  -3   3  24       14.09        8.86      3.43 o 
  -2   3  24       36.42       34.48      5.50 o 
  -1   3  24      180.14      183.12     10.94 o 
   0   3  24       45.53       54.21      6.72 o 
   1   3  24      175.88      155.43      8.56 o 
   2   3  24       35.45       37.37      7.00 o 
   3   3  24       13.03        9.82      3.72 o 
   4   3  24       36.87       34.48      6.52 o 
  -3   4  24       87.90       67.94      9.41 o 
  -2   4  24       80.05       49.22     16.83 o 
  -1   4  24      262.96      247.87     29.48 o 
   0   4  24        4.04        6.17      2.80 o 
   1   4  24      262.39      271.90     21.20 o 
   2   4  24       82.52       63.75      7.17 o 
   3   4  24       87.24       90.58      8.65 o 
  -3   5  24       38.83       25.97      5.98 o 
  -2   5  24       20.73       20.93      4.54 o 
  -1   5  24      204.46      199.92     12.11 o 
   0   5  24       64.59       64.65      6.04 o 
   1   5  24      204.32      213.43     18.16 o 
   2   5  24       18.96       12.68      4.31 o 
   3   5  24       40.48       32.91      7.40 o 
  -2   6  24        8.32        4.18      4.12 o 
  -1   6  24      102.05      111.73     34.85 o 
   0   6  24       13.36        9.66      3.30 o 
   1   6  24      101.82      123.51     15.66 o 
   2   6  24        8.43        4.32      3.59 o 
   0   7  24       31.20       30.98      5.79 o 
   1   7  24       25.46       37.93      9.28 o 
   1   0  25       58.23       56.54      6.91 o 
   2   0  25       22.77       19.67      4.51 o 
   3   0  25        0.14        1.73      2.70 o 
  -3   1  25       67.53       69.18     11.67 o 
  -2   1  25      124.90      105.67      9.53 o 
  -1   1  25       86.13       90.48      8.83 o 
   0   1  25       15.57       19.97      4.63 o 
   1   1  25       89.06      101.36      9.19 o 
   2   1  25      121.26      137.63      9.93 o 
   3   1  25       65.00       67.63      7.44 o 
  -3   2  25       60.79       37.10      7.07 o 
  -2   2  25      106.35      102.54     12.22 o 
  -1   2  25       12.46        9.12      5.13 o 
   0   2  25        1.26        5.98      3.31 o 
   1   2  25       11.79       15.76      5.89 o 
   2   2  25      108.72       92.75      8.78 o 
   3   2  25       59.68       58.96     11.22 o 
  -3   3  25      116.82      108.62     11.74 o 
  -2   3  25       56.95       43.81     11.19 o 
  -1   3  25       38.47       29.79      5.66 o 
   0   3  25       93.76       84.26     16.09 o 
   1   3  25       37.48       38.92      8.56 o 
   2   3  25       57.86       50.20      6.69 o 
   3   3  25      116.55      130.97     12.33 o 
  -2   4  25       65.15       55.80      6.94 o 
  -1   4  25       65.20       58.52     12.42 o 
   0   4  25        0.83        0.15      3.05 o 
   1   4  25       65.84       67.04     11.13 o 
   2   4  25       65.64       88.70     15.64 o 
   3   4  25        3.05        4.16      4.03 o 
  -2   5  25       22.39       19.70      5.95 o 
  -1   5  25       31.23       15.96      4.51 o 
   0   5  25        6.53        7.45      3.86 o 
   1   5  25       30.16       24.66      7.11 o 
   2   5  25       22.46       12.59      5.58 o 
   0   6  25       49.56       49.05      7.04 o 
   1   6  25       61.57       60.78     11.17 o 
   0   0  26       37.24       32.59      8.26 o 
   1   0  26       60.51       44.52      8.81 o 
   2   0  26       62.46       60.58      7.06 o 
   3   0  26       31.42       21.74      5.90 o 
  -3   1  26       21.28       19.44      5.59 o 
  -2   1  26        3.40        3.08      3.16 o 
  -1   1  26      135.25      154.29     14.62 o 
   0   1  26        3.24        4.40      3.39 o 
   1   1  26      134.14      138.18     15.81 o 
   2   1  26        3.50        1.94      3.07 o 
   3   1  26       20.59       22.76      6.29 o 
  -2   2  26      164.86      155.60     11.04 o 
  -1   2  26       39.08       19.77      6.96 o 
   0   2  26      220.86      254.62     14.34 o 
   1   2  26       40.03       42.41      8.79 o 
   2   2  26      166.35      161.27     11.33 o 
  -2   3  26      105.72       88.89     11.70 o 
  -1   3  26       55.97       30.36      5.61 o 
   0   3  26       37.45       32.19      7.55 o 
   1   3  26       59.10       69.33     11.36 o 
   2   3  26      107.41      103.81      9.53 o 
  -1   4  26       95.08       93.90      9.25 o 
   0   4  26        2.13        0.89      3.23 o 
   1   4  26       94.49      132.68     15.94 o 
   1   0  27       44.85       48.01      9.08 o 
  -1   1  27       69.83       68.41     10.50 o 
   0   1  27       79.13       76.00      8.46 o 
   1   1  27       73.99       78.60     11.78 o 
  -1   2  27       19.83        9.11      5.00 o 
   0   2  27       28.86       24.41      5.10 o 
   1   2  27       19.61       18.51      6.91 o 
   0   3  27        2.10        1.23      3.24 o 
                                                 
